# Supplementary material for: Basal forebrain cholinergic input mediates adaptive attention allocation to enhance olfactory discrimination
Source: PLoS Biol. 2025 Sep 16;23(9):e3003374. doi: 10.1371/journal.pbio.3003374 (PMC12440206; doi:10.1371/journal.pbio.3003374)
Supplement: S1 Table — (XLSX) [file pbio.3003374.s008.xlsx]

## Sheet: Sheet1
Odorants used in this study.
Odor name Odor ID
2-Hexanone		CAS# 591-78-6; Abbr: HXO
Methyl butyrate		CAS# 623-42-7; Abbr: MBE
Valeraldehyde		CAS# 110-62-3; Abbr: VAH
2-Pentanone		CAS# 107-87-9; Abbr: PTO
Vinyl butyrate		CAS# 123-20-6; Abbr: VBE
Butyl ethyl ether		CAS# 628-81-9; Abbr: BEER
