# Supplementary material for: Basal forebrain cholinergic input mediates adaptive attention allocation to enhance olfactory discrimination
Source: PLoS Biol. 2025 Sep 16;23(9):e3003374. doi: 10.1371/journal.pbio.3003374 (PMC12440206; doi:10.1371/journal.pbio.3003374)
Supplement: S2 Table — (XLSX) [file pbio.3003374.s009.xlsx]

## Sheet: Sheet1
Summary of statistics
Figure	Statistical test	Effect	F(df1,df2)	p-value	Post Hoc Comparison	Mean difference	Corrected p-value
Fig. 1C	One-way repeated measures ANOVA	foreperiod	F(1, 13) = 36.81	< 0.0001	0.5s vs 1s q(13) = 8.58	-0.178	< 0.0001
Fig. 1E	One sample t-test (two-tailed)	Error diff 2s	t(18) = 1.72	0.1
		Error diff 1s	t(18) = -1.07	0.29
		Error diff 0.5s	t(18) = -4.03	0.000794
Fig. 1E	One sample t-test (two-tailed)	RT diff 2s	t(18) = 0.84	0.41
		RT diff 1s	t(18) = -0.24	0.81
		RT diff 0.5s	t(18) = -3.77	0.0013
Fig. 1F	Two-way repeated measures ANOVA	trial type	F(1, 18) = 3.33	0.084	No-cue vs Cue q(18) = 2.59	-0.059	0.08
		odor window	F(2, 17) = 0.281	0.75	2s vs 1s q(36) = 0.88	-0.024	0.8
		interaction	F(2, 17) = 9.97	0.000163	2s vs 0.5s q(36) = 0.91	-0.025	0.79
					1s vs 0.5s q(36) = 0.032	-0.000919	0.99
Fig. 1K	Two-way repeated measures ANOVA	trial type	F(1, 18) = 3.99	0.06	No-cue vs Cue q(18) = 2.65	-0.024	0.07
		odor valence	F(1, 18) = 42.9	< 0.0001	CS+ vs CS- q(18) = 12.07	0.113	<0.0001
		interaction	F(1, 18) = 11.33	0.003
Fig. 1N	Two-way repeated measures ANOVA	trial type	F(1, 18) = 0.22	0.64	No-cue vs Cue q(18) = 0.79	-0.008	0.58
		odor window	F(2, 17) = 2.55	0.1	2s vs 1s q(36) = 2.03	-0.027	0.33
		interaction	F(2, 17) = 9.1	0.002	2s vs 0.5s q(36) = 2.05	-0.028	0.32
					1s vs 0.5s q(36) = 0.019	-0.000265	0.99
Fig. 1P	Two-way repeated measures ANOVA	trial type	F(1, 18) = 0.67	0.43	No-cue vs Cue q(18) = 2.88	0.01	0.18
		odor window	F(2, 17) = 3.18	0.15	2s vs 1s q(36) = 0.73	0.0007	0.25
		interaction	F(2, 17) = 11.4	0.000563	2s vs 0.5s q(36) = 1.55	0.008	0.2
					1s vs 0.5s q(36) = 0.94	-0.0065	0.69
Fig. 2B (left)	Mixed effects Anova	injection condition(repeated)	F(1, 15) = 0.31	0.58	Saline vs CNO q(15) = 0.62	0.019	0.66
		virus type	F(1, 15) = 1.1	0.31	mCh vs Gi q(15) = 1.9	0.06	0.19
		interaction	F(1, 15) = 5.48	0.03
Fig. 2B (right)	Mixed effects Anova	injection condition(repeated)	F(1, 15) = 0.012	0.91	Saline vs CNO q(15) = 0.11	0.0024	0.93
		virus type	F(1, 15) = 3.23	0.09	mCh vs Gi q(15) = 3.4	-0.07	0.18
		interaction	F(1, 15) = 2.6	0.17
Fig. 2C	Mixed effects Anova	injection condition(repeated)	F(1, 15) = 2.95	0.1	Saline vs CNO q(15) = 2.05	11.23	0.16
		virus type	F(1, 15) = 1.48	0.24	mCh vs Gi q(15) = 2.14	11.72	0.15
		interaction	F(1, 15) = 8.67	0.01
Fig. 2F	Mixed effects Anova	odor valence(repeated)	F(1, 12) = 5.29	0.04	CS+ vs CS- q(12) = 3.25	0.03	0.04
		virus type	F(1, 12) = 11.9	0.004	mCh vs Gi q(12) = 4.87	-0.09	0.0048
		interaction	F(1, 12) = 1.49	0.24
Fig. 2M (left)	Mixed effects Anova	injection condition(repeated)	F(1, 17) = 4.96	0.039	Saline vs CNO q(17) = 2.91	0.067	0.054
		virus type	F(1, 17) = 13.06	0.0021	mCh vs Gi q(17) = 6	0.13	0.00055
		interaction	F(1, 17) = 10.66	0.0045
Fig. 2M (right)	Mixed effects Anova	injection condition(repeated)	F(1, 17) = 4.37	0.051	Saline vs CNO q(17) = 1.61	0.053	0.27
		virus type	F(1, 17) = 0.71	0.4	mCh vs Gi q(17) = 1.66	0.055	0.25
		interaction	F(1, 17) = 5.15	0.036
Fig. 2N	Mixed effects Anova	injection condition(repeated)	F(1, 17) = 6.1	0.025	Saline vs CNO q(17) = 3.2	17.77	0.037
		virus type	F(1, 17) = 1.69	0.21	mCh vs Gi q(17) = 2.18	12.14	0.14
		interaction	F(1, 17) = 2.83	0.11
Fig. 2Q	Mixed effects Anova	odor valence(repeated)	F(1, 17) = 6.07	0.024	CS+ vs CS- q(17) = 3.24	0.021	0.034
		virus type	F(1, 17) = 8.66	0.009	mCh vs Gi q(17) = 4.87	0.032	0.0031
		interaction	F(1, 17) = 8.75	0.008
Fig. 3C	Two-way repeated measures ANOVA	trial type	F(1, 12) = 3.41E-5	0.99	No-cue vs Cue q(12) = 0.006	-5.5e-06	0.99
		odor valence	F(1, 12) = 5.06	0.044	CS+ vs CS- q(12) = 4.46	0.004	0.008
		interaction	F(1, 12) = 2.55	0.13
Fig. 3L (left)	One-way repeated measures ANOVA	trial type	F(1, 7) = 11.91	0.01	No-cue vs Cue q(7) = 4.88	-0.079	0.01
Fig. 3L (right)	One-way repeated measures ANOVA	trial type	F(1, 5) = 35.22	0.0019	No-cue vs Cue q(5) = 8.39	0.23	0.0019
Fig. 4B	One sample t-test (two-tailed)	<70	t(8) = 1.15	0.28
		71-80	t(18) = 4.21	0.00058
		81-90	t(15) = 2.77	0.014
		90>	t(13) = 2.1	0.05
Fig. 4C (left)	One-way repeated measures ANOVA	trial type	F(1, 18) = 69.99	< 0.0001	No-cue vs Cue q(18) = 11.83	0.24	< 0.0001
Fig. 4C (right)	One-way repeated measures ANOVA	trial type	F(1, 32) = 3.36	0.075	No-cue vs Cue q(18) = 2.59	0.078	0.075
Fig. 4D	One sample t-test (two-tailed)	<70	t(8) = -0.92	0.38
		71-80	t(18) = 8.59	< 0.0001
		81-90	t(15) = 0.27	0.788
		90>	t(13) = 1.76	0.1
Fig. 4E	One-way repeated measures ANOVA	training level	F(1, 6) = 7.07	0.037	71-80 vs 81-90 q(6) = 3.76	33.2	0.037
Fig. 4F	Two-way repeated measures ANOVA	training level	F(1, 6) = 13.59	0.01	71-80 vs 81-90 q(6) = 4.79	-25.22	0.014
		trial type	F(1, 6) = 9.78	0.02	No-cue vs Cue q(6) = 4.27	22.5	0.02
		interaction	F(1, 6) = 2.51	0.16
Fig. 4G	One-way repeated measures ANOVA	training level	F(1, 7) = 20.54	0.0027	81-90 vs 71-80 q(7) = 6.40	-24	0.0027
Fig. 4H	Two-way repeated measures ANOVA	training level	F(1, 7) = 0.29	0.6	81-90 vs 71-80 q(7) = 0.87	3.77	0.55
		trial type	F(1, 7) = 13.99	0.007	No-cue vs Cue q(7) = 4.02	-17.44	0.024
		interaction	F(1, 7) = 2.88	0.13
Fig. 4J	One sample t-test (two-tailed)	Untrained	t(10) = 1.5E-16	1
		<70	t(8) = -1.33	0.21
		71-80	t(18) = 3.43	0.003
		80>	t(15) = -0.155	0.87
Fig. 5C	Two-way repeated measures ANOVA	training level	F(1, 12) = 0.67	0.42	71-80 vs 81-90 q(12) = 1.22	0.0072	0.4
		trial type	F(1, 12) = 6.54	0.025	No-cue vs Cue q(12) = 3.52	-0.02	0.028
		interaction	F(1, 12) = 3.71	0.077
Fig. 5F	Two-way repeated measures ANOVA	injection condition	F(1, 9) = 43.64	< 0.0001	Saline vs CNO q(9) = 12.9	31.62	< 0.0001
		trial type	F(1, 9) = 0.1	0.75	No-cue vs Cue q(9) = 0.26	-0.64	0.85
		interaction	F(1, 9) = 0.178	0.68
Fig. 5G	Mixed effects Anova	injection condition(repeated)	F(1, 16) = 2.11	0.16	Saline vs CNO q(16) = 1.98	-8.08	0.17
		virus type	F(1, 16) = 5.59	0.03	mCh vs Gq q(16) = 3.83	-15.59	0.015
		interaction	F(1, 16) = 2.72	0.11
Fig. 5I	Two-way repeated measures ANOVA	injection condition	F(1, 8) = 1.52	0.25	Saline vs CNO q(8) = 2.47	-0.009	0.11
		trial type	F(1, 8) = 40.9	0.000208	No-cue vs Cue q(8) = 3.58	-0.01	0.03
		interaction	F(1, 8) = 3.8	0.086
Fig. 5M	Two-way repeated measures ANOVA	injection condition	F(1, 5) = 0.139	0.72	Saline vs CNO q(5) = 0.74	-0.002	0.62
		odor valence	F(1, 5) = 79.5	0.00029	CS+ vs CS- q(5) = 5.91	0.018	0.0086
		interaction	F(1, 5) = 3.44	0.12
Fig. 6B	Two-way repeated measures ANOVA	training level	F(1, 10) = 0.25	0.62	71-80 vs 81-90 q(10) = 1	4.72	0.49
		trial type	F(1, 10) = 40.27	< 0.0001	No-cue/No-stim vs Cue/Stim q(10) = 5.05	23.7	0.005
		interaction	F(1, 10) = 9.27	0.01
Fig. 6D	Mixed effects Anova	trial type(repeated)	F(1, 18) = 6.54	0.019	Cue vs Stim q(18) = 3.18	1.63	0.037
		virus type	F(1, 18) = 1.63	0.21	GFP vs Arch q(18) = 2.179	-7.28	0.14
		interaction	F(1, 18) = 6.15	0.023
Fig. 6F (left)	Two sample t-test(two-tailed)	GFP vs Arch	t(11) = 2.28	0.043
Fig. 6F (right)	Two sample t-test(two-tailed)	GFP vs Arch	t(11) = 1.91	0.081
Fig. 6G	Two sample t-test(two-tailed)	GFP vs Arch	t(11) = -3.24	0.0078
Fig. 6J	Two-way repeated measures ANOVA	training level	F(1, 9) = 1.89	0.2	71-80 vs 81-90 q(9) = 2.51	-9.71	0.1
		trial type	F(1, 9) = 16.48	0.0028	No-cue/No-stim vs Cue/Stim q(9) = 4.86	18.8	0.0074
		interaction	F(1, 9) = 14.35	0.0042
Fig. 6L	Mixed effects Anova	trial type(repeated)	F(1, 18) = 2.77	0.11	Cue vs Stim q(18) = 2.35	13.36	0.11
		virus type	F(1, 18) = 0.57	0.45	ctrl vs chr2 q(18) = 1.0	-4.649	0.45
		interaction	F(1, 18) = 6.28	0.021
Fig. 6N (left)	Two sample t-test(two-tailed)	ctrl vs chr2	t(11) = -0.45	0.65
Fig. 6N (right)	Two sample t-test(two-tailed)	ctrl vs chr2	t(11) = 0.6	0.56
Fig. 6O	Two sample t-test(two-tailed)	ctrl vs chr2	t(11) = -2.54	0.027
Fig. 7G	Two-way repeated measures ANOVA	iteration level	F(1, 15) = 9.45	0.007	1-50 vs 51-100 q(15) = 6.35	-0.057	0.000429
		trial type	F(1, 15) = 33.66	< 0.0001	No-cue vs Cue q(15) = 4.78	-0.043	0.0041
		interaction	F(1, 15) = 4.71	0.046
Fig. 7I	One sample t-test (two-tailed)	Amateur	t(15) = -0.13	0.89
		Pre-proficient	t(15) = 4.31	0.000618
		Proficient	t(15) = 0.72	0.48
		Reinstatement	t(15) = 3.78	0.0018
Fig. S1C	One-way repeated measures ANOVA	training session	F(1, 33) = 37.5275	< 0.0001	session-1 vs session-2 q(33) = 8.66	0.28	< 0.0001
Fig. S1D	Two-way repeated measures ANOVA	trial type	F(1, 18) = 8.52	0.009	No-cue vs Cue q(18) = 4.43	-0.009	0.0057
		odor valence	F(1, 18) = 3.49	0.07	CS+ vs CS- q(18) = 2.37	-0.005	0.11
		interaction	F(1, 18) = 0.19	0.66
Fig. S1J	Two-way repeated measures ANOVA	odor valence	F(1, 18) = 4.01	0.06	CS+ vs CS- q(18) = 4.48	0.085	0.0053
		trial type	F(1, 18) = 1.7	0.2	No-cue vs Cue q(18) = 0.935	0.017	0.51
		interaction	F(1, 18) = 2.8	0.11
Fig. S1N	Two-way repeated measures ANOVA	trial type	F(1, 18) = 38.15	< 0.0001	No-cue vs Cue q(18) = 9.98	-0.11	< 0.0001
		odor valence	F(1, 18) = 0.15	0.69	CS+ vs CS- q(18) = 0.588	-0.007	0.68
		interaction	F(1, 18) = 3.9	0.063
Fig. S1O	Two-way repeated measures ANOVA	odor valence	F(1, 18) = 17.25	0.000596	CS+ vs CS- q(18) = 5.92	0.133	0.000552
		trial type	F(1, 18) = 15.48	0.000971	No-cue vs Cue q(18) = 6.735	-0.152	0.000155
		interaction	F(1, 18) = 14.17	0.0014
Fig. S2D (left)	Mixed effects Anova	injection condition(repeated)	F(1, 15) = 1.08	0.31	Saline vs CNO q(15) = 1.29	-0.048	0.374
		virus type	F(1, 15) = 0.41	0.53	mCh vs Gi q(15) = 1.1	0.041	0.44
		interaction	F(1, 15) = 0.022	0.88
Fig. S2D (right)	Mixed effects Anova	injection condition(repeated)	F(1, 15) = 0.979	0.33	Saline vs CNO q(15) = 0.92	0.03	0.52
		virus type	F(1, 15) = 0.9	0.35	mCh vs Gi q(15) = 0.21	-0.06	0.21
		interaction	F(1, 15) = 0.3	0.58
Fig. S2I (left)	Mixed effects Anova	trial type (repeated)	F(1, 12) = 0.23	0.63	No-cue vs Cue q(12) = 0.68	0.02	0.63
		virus type	F(1, 12) = 0.89	0.36	mCh vs Gi q(12) = 1.34	0.051	0.36
		interaction	F(1, 12) = 4.27	0.06
Fig. S2I (right)	Mixed effects Anova	trial type (repeated)	F(1, 12) = 4.59	0.053	No-cue vs Cue q(12) = 3.03	-0.043	0.053
		virus type	F(1, 12) = 2.24	0.15	mCh vs Gi q(12) = 2.12	-0.098	0.15
		interaction	F(1, 12) = 2.78	0.12
Fig. S2J	Two sample t-test(two-tailed)	mCh vs Gi	t(12) = 3.15	0.0083
Fig. S2M (left)	Mixed effects Anova	injection condition(repeated)	F(1, 17) = 0.058	0.812	Saline vs CNO q(17) = 0.28	-0.008	0.84
		virus type	F(1, 17) = 2.22	0.153	mCh vs Gi q(17) = 2.61	0.08	0.081
		interaction	F(1, 17) = 1.6E-4	0.99
Fig. S2M (right)	Mixed effects Anova	injection condition(repeated)	F(1, 17) = 6.37	0.02	Saline vs CNO q(17) = 2.84	0.115	0.06
		virus type	F(1, 17) = 3.87	0.16	mCh vs Gi q(17) = 2.56	0.147	0.09
		interaction	F(1, 17) = 0.16	0.68
Fig. S2N	Two sample t-test(two-tailed)	GFP vs Arch	t(18) = 2.33	0.031
Fig. S3A	Two-way repeated measures ANOVA	trial type	F(1, 7) = 5.01	0.03	No-cue vs Cue q(7) = 3.166	-0.012	0.03
		odor valence	F(1, 7) = 0.73	0.41	CS+ vs CS- q(7) = 1.21	-0.003	0.41
		interaction	F(1, 7) = 0.00002	0.99
Fig. S3B	Two-way repeated measures ANOVA	trial type	F(1, 7) = 0.48	0.5	No-cue vs Cue q(7) = 0.5	-0.015	0.73
		odor valence	F(1, 7) = 6.47	0.038	CS+ vs CS- q(7) = 5.59	0.17	0.00548
		interaction	F(1, 7) = 1.75	0.22
Fig. S3C	Two-way repeated measures ANOVA	trial type	F(1, 5) = 6.74	0.048	No-cue vs Cue q(5) = 2.85	0.45	0.048
		odor valence	F(1, 5) = 0.65	0.45	CS+ vs CS- q(5) = 1.14	-0.053	0.45
		interaction	F(1, 5) = 0.3	0.6
Fig. S3D	Two-way repeated measures ANOVA	trial type	F(1, 5) = 0.30	0.6	No-cue vs Cue q(5) = 0.78	-0.21	0.6
		odor valence	F(1, 5) = 13.28	0.014	CS+ vs CS- q(5) = 5.15	1.74	0.014
		interaction	F(1, 5) = 0.034	0.86
Fig. S4A	One-way repeated measures ANOVA	trial type	F(1, 15) = 6.37	0.023	No-cue vs Cue q(15) = 3.57	6.69	0.023
	One-way repeated measures ANOVA	trial type	F(1, 8) = 3.01	0.12	No-cue vs Cue q(8) = 2.45	10.48	0.12
	One-way repeated measures ANOVA	trial type	F(1, 18) = 19.1	0.000368	No-cue vs Cue q(18) = 6.18	25.2	0.000368
	One-way repeated measures ANOVA	trial type	F(1, 32) = 0.076	0.78	No-cue vs Cue q(32) = 0.39	1.56	0.78
Fig. S4B	One-way repeated measures ANOVA	trial type	F(1, 18) = 6.74	0.018	No-cue vs Cue q(18) = 3.67	-2.07e-05	0.018
Fig. S4D	One-way repeated measures ANOVA	trial type	F(1, 32) = 1.57	0.21	No-cue vs Cue q(32) = 1.7	-8.9e-06	0.21
Fig. S4F	One-way repeated measures ANOVA	trial type	F(1, 18) = 0.025	0.87	No-cue vs Cue q(18) = 0.22	1.13	0.87
Fig. S4G	One-way repeated measures ANOVA	odor valence	F(1, 18) = 0.0034	0.95	CS+ vs CS- q(18) = 0.08	-0.28	0.95
Fig. S4I	One-way repeated measures ANOVA	trial type	F(1, 32) = 0.19	0.66	No-cue vs Cue q(32) = 0.62	2.11	0.66
Fig. S4J	One-way repeated measures ANOVA	odor valence	F(1, 32) = 0.144	0.7	CS+ vs CS- q(32) = 0.53	-2.23	0.7
Fig. S5D	Two-way repeated measures ANOVA	trial type	F(1, 10) = 0.009	0.92	No-cue vs Cue q(10) = 0.12	-0.000208	0.93
		odor valence	F(1, 10) = 0.64	0.44	CS+ vs CS- q(10) = 1.08	-0.001	0.46
		interaction	F(1, 10) = 0.32	0.58
Fig. S5I (left)	Two-way repeated measures ANOVA	odor valence	F(1, 225) = 78.33	< 0.0001	CS+ vs CS- q(225) = 14.44	0.04	< 0.0001
		decision	F(1, 225) = 59.46	< 0.0001	Lick vs no-lick q(225) = 10.37	0.03	< 0.0001
		interaction	F(1, 225) = 3.45	0.06
Fig. S5I (right)	Two-way repeated measures ANOVA	odor valence	F(1, 225) = 103.21	< 0.0001	CS+ vs CS- q(225) = 13.6	0.081	< 0.0001
		decision	F(1, 225) = 8.19	0.004	Lick vs no-lick q(225) = 5.17	0.031	0.000319
		interaction	F(1, 225) = 0.14	0.9
Fig. S5J	Two-way repeated measures ANOVA	trial period	F(1, 12) = 2.02	0.18	Pre-odor vs post-odor q(12) = 2.17	-0.02	0.149
		decision	F(1, 12) = 11.03	0.006	Lick vs no-lick q(12) = 5.03	0.06	0.0039
		interaction	F(1, 12) = 1.96	0.18
Fig. S5K	Two-way repeated measures ANOVA	injection condition	F(1, 9) = 15.12	0.003	Saline vs CNO q(9) = 8.22	-0.5	5.4e-05
		trial type	F(1, 9) = 6.19	0.03	No-cue vs Cue q(9) = 2.35	0.144	0.13
		interaction	F(1, 9) = 0.038	0.84
Fig. S6B (left)	One-way repeated measures ANOVA	injection condition	F(1, 7) = 7.74	0.027	Saline vs CNO q(7) = 3.93	-114.5	0.027
Fig. S6B (right)	One-way repeated measures ANOVA	injection condition	F(1, 7) = 1.58	0.24	Saline vs CNO q(7) = 1.78	8.86	0.24
Fig. S6C	Two-way ANOVA	virus type	F(1, 35) = 5.22	0.028	mCh vs Gq q(35) = 3.49	206.7	0.019
		injection condition	F(1, 35) = 3.62	0.065	Saline vs CNO q(35) = 2.27	136.7	0.11
		interaction	F(1, 35) = 6.55	0.015
Fig. S6D (left)	One-way repeated measures ANOVA	injection condition	F(1, 7) =5.69	0.048	Saline vs CNO q(7) = 3.37	-101.5	0.048
Fig. S6D (right)	One-way repeated measures ANOVA	injection condition	F(1, 7) = 0.065	0.8	Saline vs CNO q(7) = 0.36	3.3	0.8
Fig. S7B	One-way repeated measures ANOVA	trial type	F(1, 15) = 2.34	0.14	No-cue vs Cue q(15) = 2.16	2	0.14
