# Supplementary material for: Basal forebrain cholinergic input mediates adaptive attention allocation to enhance olfactory discrimination
Source: PLoS Biol. 2025 Sep 16;23(9):e3003374. doi: 10.1371/journal.pbio.3003374 (PMC12440206; doi:10.1371/journal.pbio.3003374)
Supplement: S3 Table — (XLSX) [file pbio.3003374.s010.xlsx]

## Sheet: Sheet1
Parameters for leaky-integrate-and-fire neural network
Parameter Value
E neuron threshold potential		1.92 mV
I neuron threshold potential		2.5 mV
E and I neuron reset potential		0 mV
E membrane time constant		20 ms
I membrane time constant		30 ms
E synaptic time constant		11 ms
I synaptic time constant		50 ms
Refractory period		2 ms
Learning decay factor		10 ms
LTP learning rate		0.5
LTD learning rate		1.3
