# Supplementary material for: Basal forebrain cholinergic input mediates adaptive attention allocation to enhance olfactory discrimination
Source: PLoS Biol. 2025 Sep 16;23(9):e3003374. doi: 10.1371/journal.pbio.3003374 (PMC12440206; doi:10.1371/journal.pbio.3003374)
Supplement: S1 Data — (XLSX) [file pbio.3003374.s011.xlsx]

## Sheet: Fig 1C
	Foreperiod	Foreperiod
Samples	0.5	1
1	0.6845	1.02783
2	0.7785	0.8275
3	0.81517	1.04717
4	0.91367	1.11
5	0.79817	1.003
6	0.8818	1.01267
7	0.7025	0.74283
8	0.6036	0.88667
9	0.803	1.007
10	0.72967	0.7204
11	0.64	0.8476
12	0.8008	1.152
13	0.6615	0.73967
14	0.6124	0.79375

## Sheet: Fig 1E
	Acc_Diff	Acc_Diff	Acc_Diff		RT_Diff	RT_Diff	RT_Diff
Samples	2s	1s	0.5s		2s	1s	0.5s
1	-0.16667	0.16667	0		-0.2458	0.2715	-0.02183
2	-0.16667	-0.33333	-0.33333		-0.13416	-0.27366	-0.08083
3	0.33333	-0.16667	-0.33333		0.0086	0.24317	-0.037
4	0.16667	0.16667	-0.16667		0.07416	0.043	0.03616
5	-0.5	0.16667	-0.33333		0.04566	-0.05484	-0.043
6	0.16667	0.16667	-0.16667		-0.2995	0.00783	-0.2567
7	0.5	-0.33333	0.16667		0.131	-0.1212	-0.1399
8	0.66667	-0.5	-0.16667		0.18017	-0.17534	0.06192
9	0.5	-0.33333	-0.16667		0.08917	-0.04167	-0.14834
10	0	0	0		0.0644	-0.1008	-0.06866
11	-0.16667	-0.16667	-0.33333		0.1532	0.12433	0.006
12	0	0	0		-0.00533	0.06183	-0.00033
13	0.33333	-0.16667	-0.33333		0.04017	0.012	-0.09233
14	-0.16667	0.16667	-0.16667		0.2103	0.03742	-0.196
15	0.33333	-0.5	0		-0.00234	-0.01517	-0.10083
16	0.16667	0.33333	-0.16667		-0.00684	0.02966	-0.09907
17	0	0	0		-0.204	-0.15133	-0.281
18	0	0.16667	-0.5		0.24417	-0.0195	0.02816
19	0.16667	0	0		0.23433	-0.01567	-0.25383

## Sheet: Fig 1F
	2s	2s	1s	1s	0.5s	0.5s
Samples	No-Cue	Cue	No-Cue	Cue	No-Cue	Cue
1	0.78203	1.11816	1.05448	0.75147	0.82297	0.93686
2	1.01649	1.38045	0.88574	1.49888	1.13688	1.53335
3	1.55705	1.22594	1.71233	1.28452	1.07194	1.3833
4	1.18765	0.9667	1.54083	1.32466	1.08043	1.14103
5	0.97585	1.25772	1.0898	1.05659	0.86824	1.14969
6	1.00976	1.3269	0.81037	0.71429	0.74372	0.96473
7	1.20783	1.1176	1.12701	1.17645	1.45332	1.92234
8	1.24972	0.63845	0.71554	1.14569	0.67912	0.93965
9	1.30039	0.79909	1.09729	1.4282	1.05609	1.48324
10	1.2232	1.1264	1.12117	1.27883	1.2613	1.3809
11	1.2546	1.10963	1.35391	1.23902	1.09649	1.49294
12	1.48324	1.49745	1.63881	1.46113	1.62098	1.62194
13	1.20482	0.88028	1.11957	1.21199	0.96608	1.34016
14	0.89586	0.87681	0.8471	0.89767	0.80438	0.89286
15	1.20746	0.99097	0.96092	1.30662	1.0628	1.2035
16	1.22216	1.0986	1.29668	0.99157	1.06132	1.23436
17	0.96386	1.19976	0.96031	1.1236	0.95147	1.2987
18	1.2747	0.869	1.2205	1.12045	0.90436	1.19774
19	1.44404	0.98903	1.08997	1.21163	0.91529	1.22604

## Sheet: Fig 1J
		Uncued-CS+	Uncued-CS+	Uncued-CS+	Uncued-CS+	Uncued-CS+	Uncued-CS+	Uncued-CS+	Uncued-CS+	Uncued-CS+	Uncued-CS+	Uncued-CS+	Uncued-CS+	Uncued-CS+	Uncued-CS+	Uncued-CS+	Uncued-CS+	Uncued-CS+	Uncued-CS+	Uncued-CS+			Uncued-CS-	Uncued-CS-	Uncued-CS-	Uncued-CS-	Uncued-CS-	Uncued-CS-	Uncued-CS-	Uncued-CS-	Uncued-CS-	Uncued-CS-	Uncued-CS-	Uncued-CS-	Uncued-CS-	Uncued-CS-	Uncued-CS-	Uncued-CS-	Uncued-CS-	Uncued-CS-	Uncued-CS-			Cued-CS+	Cued-CS+	Cued-CS+	Cued-CS+	Cued-CS+	Cued-CS+
	Samples	1	2	3	4	5	6	7	8	9	10	11	12	13	14	15	16	17	18	19			1	2	3	4	5	6	7	8	9	10	11	12	13	14	15	16	17	18	19			1	2	3	4	5	6
Frames	Time (s)
1	0.075	-0.00170566	-0.000216732	-0.00136062	-0.000337281	-0.000509977	0.000776201	-0.000950175	-6.00762e-05	-0.000479204	-0.00193088	-0.000917163	0.000706918	-0.000190199	0.000484793	-0.00247937	-0.000182959	-0.000403944	-0.00121518	-0.0014747			-0.000662598	-0.00219774	-0.000136096	-1.53887e-06	-5.93209e-05	-0.00123545	0.000899189	-0.000631889	-0.00100984	0.00321798	-0.00142564	-0.00024164	-0.000205992	0.000118525	-0.00105933	-0.000278051	0.000337219	-0.000333899	-0.000358008			0.000394195	-0.00131383	-0.00182763	-0.003643	-2.52314e-05	0.00021118
2	0.15	-0.00238332	-0.000295636	-0.00160621	-0.000574223	-0.000391007	0.000477487	-0.000921882	-6.0956e-05	-0.000761151	-0.00235554	-0.00149434	0.00115355	-0.000736047	0.000615539	-0.00425221	0.000255781	-0.00116889	-0.00197641	-0.00146056			-0.00114254	-0.00279858	9.90808e-05	-0.000328686	9.42706e-05	-0.000910699	0.000889169	-0.00101831	-0.00167614	0.0037957	-0.00228096	-0.000442082	-0.000294095	0.000322538	-0.000856566	-0.000944214	0.000499314	-6.13337e-05	-0.000364817			0.000506043	-0.00207191	-0.00203696	-0.00535999	-0.000544793	3.9219e-05
3	0.225	-0.00265493	0.000439052	-0.00184308	-0.000808402	0.000733068	6.41043e-06	-0.000476061	-2.65638e-05	-0.000965054	-0.00271017	-0.00185371	0.00149189	-0.00136558	0.000466165	-0.00623398	0.000395908	-0.00206681	-0.00232814	-0.000990811			-0.00148964	-0.00245226	0.000661379	-7.84608e-05	0.0002945	-0.000291437	0.000999087	-0.00124788	-0.00231379	0.00303318	-0.00278008	-0.000706603	-0.000599202	0.00073674	-0.000328459	-0.00115139	0.000293166	0.000522791	-0.000780864			0.000982075	-0.00278068	-0.0012624	-0.00623501	-0.0010564	-0.000848687
4	0.3	-0.00226418	0.000802502	-0.0017586	-0.000481166	0.00213936	-0.000286375	-0.000495725	-1.40784e-05	-0.00104535	-0.00297769	-0.00192317	0.00175825	-0.00202615	0.000707542	-0.00785196	0.000137113	-0.00278888	-0.00333482	-0.000540787			-0.00209176	-0.00201063	0.000633618	-0.000254658	0.00123679	0.000418573	0.00115885	-0.00128831	-0.00286485	0.00226406	-0.00287135	-0.000948953	-0.000606525	0.0014111	-0.000340331	-0.0010721	-0.000902359	0.00064877	-0.00113643			0.00158999	-0.00327746	-0.000581189	-0.00583781	-0.00196248	-0.00116576
5	0.375	-0.00141964	0.000756617	-0.00175484	0.000394921	0.00292488	-0.000571302	-0.000366987	-4.49317e-05	-0.000951035	-0.00367914	-0.00172806	0.00199533	-0.00240157	0.000968499	-0.00848069	-0.00032178	-0.00332874	-0.00407052	0.000111439			-0.00281697	-0.00181019	-0.000322826	-0.000323698	0.00234503	0.00111982	0.000912534	-0.00116207	-0.00326833	0.00166591	-0.0025726	-0.0010762	-0.000860497	0.00189074	-0.000387042	-0.00123696	-0.00141255	-3.95433e-05	-0.00112102			0.0023143	-0.00406401	-7.1663e-05	-0.00471783	-0.00226441	-0.00125349
6	0.45	-0.000835099	0.00102359	-0.00151936	0.0011853	0.00355831	-0.000984088	-0.000669229	-0.000143079	-0.00070767	-0.00486255	-0.00128839	0.00221645	-0.00232079	0.00117481	-0.00918161	-0.0016015	-0.00366634	-0.00442305	-0.000334521			-0.00359715	-0.0016911	-0.00156551	0.000493587	0.00204443	0.000750862	0.00129119	-0.000911273	-0.0034796	0.00176466	-0.00198365	-0.000993857	-0.00119237	0.00172723	-0.000764654	-0.000997087	-0.00226174	-0.000661908	-0.000544421			0.0032217	-0.00455068	0.000208419	-0.00410546	-0.00237353	-0.00122862
7	0.525	-0.000546874	0.00122209	-0.00111448	0.00170912	0.00324495	-0.00131953	-0.000750234	-0.00029532	-0.000389381	-0.00518756	-0.000841752	0.00246411	-0.00220384	0.00137289	-0.00988295	-0.00277051	-0.00324552	-0.00442652	-0.000470286			-0.00420504	-0.00214635	-0.00250616	0.00135296	0.00094605	0.000357593	0.00127938	-0.000635615	-0.00345909	0.00175517	-0.00148202	-0.000748334	-0.00138409	0.00108896	-0.00112914	-0.00134212	-0.00197713	-0.00126012	0.000557777			0.00366489	-0.00496893	-0.000152001	-0.00366587	-0.00236693	-0.000925628
8	0.6	-0.000653558	0.00157022	-0.00136725	0.00205852	0.00335439	-0.00123841	-0.000559346	-0.000425419	-7.95137e-05	-0.00549485	-0.000579884	0.00268131	-0.00232945	0.000838811	-0.010593	-0.00361055	-0.00258408	-0.00326343	-0.000842961			-0.00519809	-0.00206365	-0.00418751	0.00235989	0.000134707	-4.68787e-06	0.00132909	-0.000378599	-0.00324323	0.00168366	-0.0012118	-0.000593579	-0.00138541	0.000392357	-0.00113207	-0.00166855	-0.000832908	-0.00122931	0.00192219			0.00428999	-0.00516018	-0.0006061	-0.00335087	-0.00200133	-0.00122156
9	0.675	-0.000843092	0.00195024	-0.00160429	0.00181204	0.00374305	-0.00117953	-0.000365	-0.000477199	0.000104296	-0.00537058	-0.000526223	0.00284178	-0.00201473	0.000359145	-0.0109424	-0.00404993	-0.00190387	-0.00246289	-0.00185489			-0.00622599	-0.00147267	-0.00467262	0.0043146	-0.000852084	-0.00016439	0.00151815	-0.000135826	-0.00291722	0.00157844	-0.00116344	-0.000722722	-0.00192135	-0.000199049	-0.000695461	-0.00180119	-7.72471e-05	-0.000391016	0.00302941			0.00464798	-0.00476887	-0.0012716	-0.00277076	-0.00231209	-0.00154734
10	0.75	-0.00102999	0.00191222	-0.00220033	0.00180984	0.00425591	-0.000588171	-0.00039322	-0.000437964	0.00012415	-0.00507699	-0.0006324	0.00294325	-0.00164112	-0.000167473	-0.0105769	-0.00406487	-0.00104879	-0.00247945	-0.00227983			-0.00698097	-0.000955359	-0.00424257	0.00556179	-0.00155453	-0.000537213	0.00137511	0.000130501	-0.00257584	0.000483095	-0.00118717	-0.00127278	-0.0023077	-0.00024274	-0.00046588	-0.00233311	0.00134319	0.000510812	0.00355332			0.00467557	-0.0043763	-0.00191825	-0.00186688	-0.00243214	-0.00169041
11	0.825	-0.00153687	0.00156519	-0.0024537	0.00250311	0.00435153	-0.000585254	-0.000860886	-0.000365614	9.56623e-06	-0.00548495	-0.000846347	0.00301553	-0.000756391	-0.000375167	-0.00912049	-0.00417437	-0.000665113	-0.00311409	-0.0029561			-0.00769514	-0.000871729	-0.00324346	0.00611174	-0.0018557	-0.000938371	0.00135633	0.000411762	-0.00223922	-0.00069607	-0.001104	-0.00219677	-0.00319555	-0.000325504	-0.000706067	-0.0032518	0.0028259	0.00140987	0.00381876			0.00494295	-0.00414915	-0.00261759	-0.000773981	-0.00304493	-0.00150279
12	0.9	-0.00193306	0.00124719	-0.0021745	0.00281379	0.00427197	-0.000597332	-0.00110513	-0.000333954	-0.000165546	-0.00519889	-0.00108919	0.00308018	-0.00015494	-0.000255766	-0.0078934	-0.00451501	-0.00100655	-0.00372722	-0.00315661			-0.00745407	-0.000959449	-0.00188752	0.00626941	-0.00241532	-0.00132348	0.000989816	0.00067062	-0.00186301	-0.00154639	-0.000874201	-0.00323664	-0.00359397	-0.00106713	-0.000327713	-0.00422783	0.00357878	0.00275302	0.00337824			0.00499971	-0.00390885	-0.00244603	7.62035e-05	-0.00312567	-0.00110856
13	0.975	-0.00215913	0.00084632	-0.00256716	0.0037814	0.0038423	-0.000511795	-0.00088249	-0.000388127	-0.000281754	-0.00516993	-0.00129623	0.00307089	-0.000428819	-0.000442751	-0.00729014	-0.00497842	-0.00135771	-0.00361013	-0.00335725			-0.00631396	-0.00149186	-0.000923081	0.00561401	-0.00311718	-0.00138184	0.000524759	0.000845492	-0.00139539	-0.00297679	-0.000578192	-0.0041752	-0.00330071	-0.0015103	-0.000138096	-0.00481046	0.00414501	0.00320043	0.00316489			0.00477294	-0.00357945	-0.00212203	0.000762548	-0.00223514	-0.00110144
14	1.05	-0.00281473	0.00113833	-0.00273808	0.00427279	0.00359525	-0.000708947	-0.000464448	-0.000530385	-0.000265071	-0.00456565	-0.00139882	0.00295311	-0.000543344	-0.000691417	-0.00714859	-0.00533402	-0.0013595	-0.00286365	-0.00336767			-0.00540145	-0.0018501	-0.000754823	0.00504523	-0.00330018	-0.0011078	-0.000181252	0.000871535	-0.00079935	-0.00328679	-0.000360071	-0.00484853	-0.00287351	-0.00190769	-0.00018955	-0.00488245	0.00431509	0.00356329	0.00299235			0.00483275	-0.00296675	-0.00207049	0.00180657	-0.00142766	-0.00114755
15	1.125	-0.00321565	0.00118075	-0.00276306	0.00406883	0.00370927	-0.000531415	-7.25649e-05	-0.000688489	-0.000120789	-0.00348966	-0.00133857	0.00279419	-0.000410816	-0.00112842	-0.0073121	-0.00477442	-0.00147753	-0.00242094	-0.00393611			-0.00423097	-0.0018495	-0.000864408	0.00488642	-0.00363486	-0.00106981	-0.000496139	0.000733866	-0.000123133	-0.00266512	-0.000316468	-0.00516957	-0.00223321	-0.00227379	-0.000454681	-0.00446158	0.00355322	0.00349317	0.00302691			0.00479543	-0.00237317	-0.00201302	0.00215191	-0.00112408	-0.00100698
16	1.2	-0.00340111	0.000843871	-0.00293844	0.00364599	0.00346677	-0.000355286	1.24604e-05	-0.000778382	0.000106165	-0.00298065	-0.00110121	0.00266905	-0.000332552	-0.000957913	-0.00713195	-0.00430188	-0.00143333	-0.00261219	-0.00422708			-0.00350306	-0.00168584	-0.00101178	0.00396244	-0.0045889	-0.00104598	-0.000645723	0.000511523	0.00048296	-0.00165303	-0.000394093	-0.00517801	-0.00190321	-0.00236898	-0.000773643	-0.0037318	0.00233713	0.00258029	0.00317936			0.00452078	-0.00174462	-0.00219904	0.00216242	-0.00157826	-0.000720814
17	1.275	-0.00335753	0.000697788	-0.00267716	0.00229834	0.00316709	-0.000389662	-0.000166058	-0.000757971	0.000366287	-0.00198569	-0.000757694	0.00271233	-6.31182e-06	-0.00110552	-0.00650582	-0.00396174	-0.00138303	-0.00280984	-0.0042859			-0.00309237	-0.00111548	-0.00139997	0.00250403	-0.0051723	-0.00164073	-0.000763101	0.000309849	0.000882805	-0.000288623	-0.000448371	-0.00490953	-0.00183448	-0.00247532	-0.00114966	-0.00347399	0.00130288	0.00173434	0.00314166			0.00488426	-0.00121099	-0.00216267	0.00110558	-0.00228227	-0.000236617
18	1.35	-0.00335131	0.000543151	-0.00293008	0.000872567	0.00233781	-4.24881e-05	0.00011644	-0.000632554	0.000653681	-0.00106582	-0.000481072	0.00304931	0.000302381	-0.000831234	-0.00576967	-0.00370036	-0.00178723	-0.0033969	-0.00432191			-0.00195739	-0.00128877	-0.00119121	0.000849889	-0.0054671	-0.0016792	-0.000343362	0.000200252	0.00097042	0.00138124	-0.000403179	-0.00436992	-0.00202838	-0.00263774	-0.00182203	-0.00315694	-0.000598914	0.000789776	0.0028524			0.00492891	-0.000916894	-0.00216192	-0.000347798	-0.00253144	0.000263474
19	1.425	-0.00341106	0.000975503	-0.00318098	0.000365978	0.00126914	0.00030652	0.000283915	-0.000450609	0.000979605	-0.000206297	-0.000412384	0.00363565	0.000464222	-0.00045622	-0.0049857	-0.00303181	-0.00207154	-0.00354878	-0.00384217			-0.00147413	-0.00137688	-0.00164458	-0.0012612	-0.0047502	-0.0015694	5.39448e-05	0.000215617	0.000687162	0.00274508	-0.000290635	-0.00363289	-0.00203651	-0.0025491	-0.00172329	-0.00268862	-0.00216868	0.000219666	0.00236844			0.0048581	-0.000269361	-0.00148738	-0.0011382	-0.00219888	0.00038365
20	1.5	-0.00312427	0.00176773	-0.00316794	6.96527e-05	0.000798464	0.00053676	0.000597003	-0.000271687	0.00132845	0.000849634	-0.00057413	0.0043398	0.00057333	-0.000798907	-0.00435553	-0.00139227	-0.00227373	-0.00364365	-0.00352709			-0.00114338	-0.00162278	-0.00198697	-0.00227385	-0.00398363	-0.00168293	0.000206645	0.000349086	0.000121683	0.00407361	-0.000181796	-0.00280812	-0.00248088	-0.00216953	-0.00149741	-0.00237667	-0.0034645	-0.000457985	0.00205815			0.00513374	0.000316242	-0.000970791	-0.00216362	-0.00210413	0.000199928
21	1.575	-0.00249915	0.00223273	-0.00321073	-0.000174858	0.000543879	0.000739239	0.000972285	-0.000139238	0.00167344	0.0012871	-0.000893673	0.00504861	0.000807101	-0.000189785	-0.00392452	0.000542176	-0.00211424	-0.00351965	-0.00340867			-0.000960454	-0.00196015	-0.00199709	-0.00340726	-0.00334063	-0.00173817	0.000153793	0.000562149	-0.000616288	0.00442306	-0.000116284	-0.00205173	-0.00267166	-0.00201746	-0.00143607	-0.00240817	-0.00571393	-0.00131105	0.00155339			0.0049334	0.00060139	-0.000643304	-0.00268249	-0.00216453	0.000630199
22	1.65	-0.00200347	0.00273452	-0.00227488	-0.000784859	0.000107496	0.000610059	0.000717632	-5.19713e-05	0.00198655	0.00146217	-0.00124094	0.00563756	0.000828958	0.000602845	-0.00386074	0.00227549	-0.00156865	-0.0033144	-0.00331352			-0.000824621	-0.00178713	-0.00236029	-0.00399862	-0.00315495	-0.00221298	-6.5151e-05	0.000845091	-0.00146821	0.00413546	-5.62978e-05	-0.00150703	-0.00253553	-0.0017653	-0.00103473	-0.00223005	-0.00692705	-0.00173801	0.000814249			0.00473916	0.000456614	-0.000246196	-0.00353853	-0.00278524	0.00107134
23	1.725	-0.00157504	0.00336092	-0.0015691	-0.00199456	-0.000356556	3.60381e-05	0.000779082	3.86927e-05	0.00221732	0.00131709	-0.0014913	0.00598775	0.000306938	0.00119233	-0.00403174	0.00361375	-0.00126573	-0.0029423	-0.00372676			-0.000405648	-0.00174759	-0.00266192	-0.00423521	-0.00375408	-0.00203391	-0.000325272	0.00121906	-0.00236514	0.00331153	7.08285e-05	-0.00122811	-0.00272258	-0.00122504	-0.000730911	-0.00182785	-0.00795475	-0.00124086	1.15971e-06			0.00419321	0.000187581	-1.14094e-05	-0.0041325	-0.00256855	0.00167422
24	1.8	-0.00121834	0.00387868	-0.000980961	-0.00269947	-0.00130044	-0.00059656	0.000566659	0.00016912	0.00235444	0.00211882	-0.00151771	0.00602149	7.3911e-05	0.00180749	-0.00426774	0.00465695	-0.000663306	-0.00244688	-0.00435376			0.000155423	-0.00161291	-0.00268986	-0.00452754	-0.00334955	-0.00143888	-9.10233e-05	0.00167021	-0.00323519	0.0023132	0.000289517	-0.00119398	-0.00280438	-0.000501616	-0.000611899	-0.00128231	-0.00838427	0.00018838	-0.000271854			0.00358363	0.000168497	-8.12975e-05	-0.00448564	-0.00207051	0.00160677
25	1.875	-0.00139054	0.0047052	-0.000277569	-0.00270624	-0.00190076	-0.000429321	-0.000136574	0.000315746	0.0024364	0.0028079	-0.00124114	0.00571449	-0.00045727	0.00193023	-0.00448507	0.00535905	-0.000440476	-0.00193502	-0.0045902			0.000378011	-0.00141303	-0.00241815	-0.00473547	-0.0019883	-0.000386527	0.000466105	0.00216761	-0.00401663	0.00202805	0.000538076	-0.00133814	-0.0026811	0.000123093	-0.000728686	-0.000859612	-0.00786213	0.00113208	-0.000611815			0.00280673	0.000969494	-0.000121337	-0.00435948	-0.00205624	0.0011039
26	1.95	-0.00120174	0.00466246	-0.000196688	-0.00267584	-0.00195663	-0.000348931	-0.00025271	0.000442762	0.00248341	0.00297754	-0.000699971	0.00514833	-0.000883457	0.00148649	-0.00444124	0.00552101	-0.000666254	-0.00129176	-0.00438596			0.000329521	-0.0011934	-0.00209952	-0.00465705	0.000387122	-4.01119e-05	0.00102063	0.00265907	-0.00463855	0.00249236	0.000694648	-0.00160924	-0.00295608	0.000669207	-0.00070871	-0.00085679	-0.00741495	0.000852544	-0.000708678			0.00201173	0.00164594	2.324e-05	-0.00449923	-0.00173832	0.000946775
27	2.025	-0.000506919	0.00402603	0.000266021	-0.00272192	-0.00142175	-0.000915128	-0.000370796	0.000527754	0.00249345	0.00313622	-8.83317e-06	0.00447784	-0.000697014	0.00105523	-0.00448328	0.00516608	-0.000830167	-0.000560744	-0.00362256			5.83307e-05	-0.000911982	-0.00167539	-0.00429592	0.00244871	-0.000450677	0.00118538	0.00307184	-0.00504879	0.00395701	0.000704772	-0.00197911	-0.00274382	0.00102202	-0.00082991	-0.00109505	-0.00628263	-0.000332636	-0.000757135			0.00167432	0.00191665	7.74195e-05	-0.00510405	-0.00180583	0.00107472
28	2.1	1.47322e-06	0.00341931	-6.80083e-05	-0.00323174	-0.000625111	-0.0016604	-0.000512127	0.000542425	0.00245928	0.00200521	0.000625817	0.00385201	-0.000693342	0.00128099	-0.00471874	0.00398889	-0.000787925	-0.000301291	-0.00263224			5.70546e-05	-0.000715928	-0.0014546	-0.00369436	0.00287833	-0.000790452	0.00122203	0.00338128	-0.00524469	0.00521691	0.000607867	-0.00238572	-0.00212643	0.00122154	-0.00136185	-0.00139355	-0.00547846	-0.00242893	-0.000850181			0.00103397	0.00205467	-0.000360059	-0.00454069	-0.00202694	0.00147999
29	2.175	0.000233358	0.00275992	-0.000242708	-0.00327476	-0.00100616	-0.00269235	-3.46033e-05	0.000487218	0.00232832	0.000677751	0.000941157	0.00332883	-0.000344125	0.0013842	-0.00514879	0.00301668	-0.000688396	-0.000294395	-0.00207456			0.000129444	-0.000699717	-0.00155143	-0.00285357	0.00248193	-0.00109592	0.00122945	0.00361057	-0.00523043	0.00561288	0.000488189	-0.00272526	-0.00174961	0.00107379	-0.00143188	-0.0012392	-0.00430393	-0.00341581	-0.000811253			0.000583424	0.000964184	-0.00063275	-0.0040271	-0.00175665	0.000985534
30	2.25	0.000516075	0.00227602	-0.000351444	-0.00202535	-0.00149524	-0.00298193	5.48177e-05	0.000381466	0.00204388	-1.59506e-05	0.000842907	0.00280558	0.000180804	0.00177147	-0.00544126	0.00262453	-0.000236642	0.000320844	-0.00166953			8.43736e-05	-0.000789576	-0.00146351	-0.00222492	0.00145887	-0.000877884	0.00100774	0.003761	-0.00501551	0.00502388	0.000443342	-0.00291957	-0.00139864	0.00116413	-0.00105589	-0.000953865	-0.00301865	-0.00332123	-0.000986125			0.000306091	-3.46153e-05	-0.00109497	-0.00284565	-0.00157359	0.000120736
31	2.325	0.00042676	0.00154708	-0.000576307	-0.000876652	-0.00134402	-0.00223458	-9.78292e-05	0.000228066	0.001631	-0.000459014	0.000451063	0.00214582	0.00011857	0.00220208	-0.00543189	0.00175832	-8.66085e-05	0.000153698	-0.00169779			-0.000156178	-0.000999242	-0.00161227	-0.00137379	0.000568258	-0.000657121	0.000757707	0.00378715	-0.00460602	0.00347447	0.000489734	-0.00292735	-0.0012587	0.00141229	-0.000592501	-0.00103229	-0.00225867	-0.00242566	-0.00135224			-0.000590872	-0.000386042	-0.00126626	-0.00154954	-0.00105665	-0.000527808
32	2.4	9.10426e-05	0.000621462	-0.000277036	0.000221747	-0.00123647	-0.0021926	-0.000386751	2.84385e-05	0.00114751	-0.000793433	-3.17066e-05	0.00132768	-0.000589589	0.0019681	-0.00508343	0.00102158	-3.85948e-06	0.000488251	-0.000983189			-0.000772907	-0.00121226	-0.000930234	-0.000483461	0.000194266	-0.000865857	0.000313282	0.00363858	-0.00403151	0.00151483	0.000544801	-0.00272625	-0.000950191	0.0016313	-0.000210445	-0.00130177	-0.00124574	-0.00138279	-0.00132493			-0.00100017	-0.000194595	-0.000212953	-0.000308292	-0.00014981	-0.000341523
33	2.475	-0.000135507	-0.000840777	-0.000312538	0.000817868	-0.000547338	-0.00185057	-0.00045615	-0.00017618	0.000631345	-0.000747729	-0.000410423	0.000442209	-0.000582579	0.00175557	-0.00414886	0.000144253	0.00019816	3.83819e-05	0.00013877			-0.000991536	-0.00121747	-0.000235811	0.000689084	-0.000462848	-0.00131344	-3.29849e-05	0.00328998	-0.00335607	0.00089315	0.000501294	-0.0023635	-0.000472719	0.00278367	-2.12852e-05	-0.00112849	-0.000169179	-0.000167566	-0.00085489			-0.0010416	-0.000236954	0.000714381	0.000967508	0.000571514	0.000548497
34	2.55	-9.16418e-05	-0.00200373	-0.000314985	0.000760049	0.000246076	-0.00167842	-0.000352719	-0.000357834	0.000134268	-0.00112001	-0.000609834	-0.000350497	-0.000754125	0.0012779	-0.00295026	-0.00091541	0.000556673	-0.000279302	0.000502386			-0.000972215	-0.000947197	9.66739e-05	0.00115394	-0.000351894	-0.0013352	-0.000326255	0.0027408	-0.00265568	0.000992558	0.000285906	-0.00193394	0.000196066	0.00328879	0.000299888	-0.00028665	0.00137138	0.000915058	1.24336e-05			-0.000814804	0.000153183	0.00137991	0.0015328	0.00109618	0.00139795
35	2.625	-0.000461279	-0.00253478	5.15334e-06	0.000759875	0.000842786	-0.00146581	-0.000211759	-0.000495437	-0.000261405	-0.000944309	-0.00068015	-0.000888745	-0.000568633	0.000646855	-0.002033	-0.00147613	0.000866921	-6.25233e-05	0.0010379			-0.00080964	-0.000257326	0.00140059	0.00106895	-0.000343595	-0.00111419	-0.000336052	0.00204198	-0.00197201	0.00160228	-7.14332e-05	-0.00147089	0.000726943	0.00293065	0.000227296	0.000517558	0.00280007	0.0010931	0.000980518			0.000436192	0.000508373	0.00147647	0.00211455	0.00121094	0.00157089
36	2.7	-0.00103392	-0.00273985	0.000258954	0.00124599	0.000881605	-0.000610866	0.000264003	-0.000550123	-0.000524011	-0.000719388	-0.000724953	-0.00113169	0.000107896	-1.46514e-07	-0.00107368	-0.00163938	0.00113779	-0.000362008	0.00124233			-0.000449253	0.000373565	0.00218483	0.00130424	0.000160921	-0.000711025	-0.000881357	0.00131229	-0.00134328	0.00177094	-0.000430925	-0.00101292	0.00063866	0.0023411	9.08556e-05	0.00139783	0.00364318	0.0016792	0.00129035			0.001423	0.000356838	0.00129589	0.00191004	0.00215311	0.00110877
37	2.775	-0.00136239	-0.00253532	0.00017747	0.00195782	0.00124127	-0.000102802	0.000184889	-0.000527465	-0.000653896	-0.000266029	-0.000761143	-0.00114455	0.000234879	-0.000596036	-0.000657583	-0.00173175	0.00146708	-0.00015478	0.000759542			-0.000243323	0.000987082	0.00256219	0.00108988	0.000201192	-0.000157607	-0.00106085	0.000652584	-0.000793324	0.00102915	-0.000667165	-0.00065113	0.000479632	0.00126791	0.000150507	0.00206883	0.00427366	0.00165217	0.00105395			0.00177469	0.000738012	0.00170238	0.00127481	0.00351371	0.000643501
38	2.85	-0.00224598	-0.00215876	9.74451e-05	0.00263639	0.00131621	0.000446136	0.00034252	-0.000448426	-0.000640608	0.000169354	-0.000709283	-0.00097463	0.000248635	-0.000697285	-0.000849655	-0.00173684	0.00148338	-0.00110738	0.00161441			-0.000266333	0.00197253	0.00229672	0.00070211	0.000281178	-0.000363316	-0.00100777	9.77527e-05	-0.000325752	0.000487119	-0.000707949	-0.000436307	0.000476047	0.000487053	-0.000451525	0.00201504	0.00513067	0.00186998	0.00136395			0.00235028	0.00128159	0.00272745	0.00111248	0.0044854	0.000375462
39	2.925	-0.0030377	-0.00126103	-0.000715154	0.00383685	0.000801589	0.000182901	0.000393102	-0.000361103	-0.000474619	0.000120584	-0.000541428	-0.000651677	0.000120976	-0.000696854	-0.000514881	-0.00188907	0.00144614	-0.00171777	0.00185567			0.000218092	0.00228492	0.00163632	0.000296377	0.00019342	-0.000787752	-0.000811484	-0.00033073	7.05131e-06	0.00119568	-0.000567855	-0.000351283	0.000383548	0.00018284	-0.00127007	0.00205838	0.00495315	0.00192021	0.00206862			0.00312224	0.00151891	0.00323802	0.00177532	0.00522837	8.51623e-05
40	3	-0.00396164	-0.000961118	-0.00105668	0.00471304	0.000674755	8.3611e-05	0.000243736	-0.000303726	-0.000186916	0.000178051	-0.000299667	-0.000208178	0.000164911	-0.000538543	0.000254871	-0.00185782	0.00131768	-0.00161972	0.00038029			0.000354311	0.00289551	0.00128837	-0.000187483	6.08341e-05	-0.000194628	-0.000258762	-0.00063016	0.000170224	0.00139506	-0.000372829	-0.000359919	0.000174758	-0.000468794	-0.000763234	0.001907	0.00545122	0.00217064	0.00231754			0.00355248	0.00163958	0.00274946	0.00156116	0.00510446	9.85631e-05
41	3.075	-0.00455922	-0.000285202	-0.00133525	0.00543201	0.000112086	-7.04154e-05	8.00647e-05	-0.000277172	0.000197286	-0.000248403	-2.40897e-05	0.000346664	-0.000371746	-0.000400381	0.000952165	-0.000838542	0.00122752	-0.00144805	-0.00121408			0.000311604	0.00346241	0.00132068	-0.000527116	-4.63164e-05	0.000275311	-4.11158e-05	-0.000822531	0.000201444	0.00198064	-0.000236685	-0.000382465	-0.000260931	-0.00136023	-0.00040325	0.00197634	0.00504877	0.0021885	0.00216242			0.00402183	0.00160103	0.00190209	0.00069283	0.00403238	-0.000565258
42	3.15	-0.00528502	-0.000146999	-0.00183712	0.00568522	-0.000231488	-0.000767806	9.3055e-05	-0.000269521	0.00068703	-0.000808372	0.000315272	0.00104355	-0.00103656	-0.000210851	0.00129148	0.000285724	0.000876644	-0.000790321	-0.00313988			0.000296935	0.00352226	0.00212732	-0.000243766	-0.00108766	0.000621176	0.000192573	-0.000908979	0.00017378	0.00159643	-0.000132074	-0.000210707	-0.000795604	-0.00208968	-2.75003e-05	0.00196882	0.00353327	0.00198589	0.00149847			0.00446807	0.00103834	0.000665483	0.000529509	0.00354532	-0.00114492
43	3.225	-0.00588666	-0.000804006	-0.00176355	0.00574901	-0.000208742	-0.000582139	-0.000129704	-0.000264735	0.00120504	-0.00150944	0.000835833	0.00194814	-0.00113914	-2.54498e-05	0.000862722	0.00155424	0.00126643	0.000207393	-0.00443581			-0.000115856	0.00340462	0.00178176	-0.000102398	-0.000817879	0.000568477	0.000339271	-0.000852069	0.000186797	-0.000210823	0.000148592	0.000376104	-0.00129684	-0.00257958	0.000884148	0.00164599	0.00166814	0.00133392	0.000959014			0.00442777	0.000794142	0.000144453	-0.000911241	0.00311318	-0.00102714
44	3.3	-0.00583224	-0.000746708	-0.00241513	0.00571736	-0.000128129	-0.000817199	-0.000246243	-0.000277799	0.00162501	-0.00246852	0.00166071	0.00306522	-0.00139098	-2.95888e-05	-0.00046599	0.00208085	0.00135118	0.00206341	-0.00536012			-0.000484615	0.00284115	0.00134365	-7.61039e-05	-0.000639268	0.000103648	0.000828145	-0.000700826	0.000313365	0.000925593	0.000767122	0.00139282	-0.00157782	-0.00250428	0.000393545	0.00182078	-0.000613772	-5.82629e-05	0.000665195			0.0043797	0.000863379	-2.37737e-05	-0.00230242	0.00225837	-0.00109384
45	3.375	-0.00623448	-0.000634979	-0.00214357	0.00585145	-0.000122707	-0.00129821	-9.06376e-05	-0.000379228	0.00186767	-0.00272583	0.0027304	0.00427214	-0.00138062	0.000134087	-0.00143191	0.00204075	0.00181011	0.00401137	-0.00623893			-0.00102558	0.002377	0.0001212	0.000644763	-0.000268524	-0.000152133	0.00134918	-0.000538341	0.000528735	0.00312559	0.00166889	0.00266778	-0.00175757	-0.00302357	0.00107065	0.00352282	-0.00147536	-0.000513807	0.00194339			0.00499759	0.00110531	-0.000413777	-0.00235725	0.0016443	-0.000762931
46	3.45	-0.00595529	-0.000271216	-0.00174009	0.00585632	0.000175144	-0.000684814	-0.000851736	-0.000667102	0.00187407	-0.00240016	0.00374233	0.0052934	-0.00111152	-0.000203161	-0.00203312	0.00267681	0.00245811	0.00691425	-0.00764889			-0.00147494	0.00182574	-0.000864638	0.00133249	0.000110512	-0.000121052	0.00165475	-0.000410982	0.000770637	0.00576675	0.0026129	0.0038963	-0.00182141	-0.00331241	0.00159705	0.00425141	-0.00243943	0.000813565	0.00285137			0.00597892	0.00104156	-0.000357678	-0.00276841	0.000232251	-0.0012175
47	3.525	-0.00512033	-0.000157236	-0.00194748	0.0051877	0.000188571	-0.00010375	-0.000885228	-0.00112899	0.0016733	-0.00227563	0.00431914	0.00577276	-0.00117743	-0.000232854	-0.00267036	0.00336949	0.00288949	0.00964549	-0.00805542			-0.00183312	0.00213165	-0.00152153	0.00330285	-0.000112731	5.90061e-05	0.00210239	-0.000371194	0.000983334	0.00913109	0.00320295	0.00466493	-0.00205851	-0.00308348	0.00175708	0.00449304	-0.00144045	0.00237548	0.00325853			0.00666602	0.000335123	-0.000100398	-0.00224899	-0.000798932	-0.0014681
48	3.6	-0.00467206	0.000169384	-0.00143971	0.00497892	-0.00030548	0.000215689	-0.000828945	-0.0015961	0.00148596	-0.00289991	0.00445945	0.00554935	-0.00117978	-4.53575e-05	-0.00260832	0.00337996	0.00328103	0.010359	-0.0073881			-0.00132456	0.00284974	-0.001989	0.00443555	-9.41463e-05	-0.000512313	0.00192768	-0.000388448	0.00115064	0.0105419	0.00312602	0.00473967	-0.0017468	-0.00279004	0.00158725	0.00467326	-0.000434592	0.0038064	0.00406357			0.00729444	-0.000666331	0.000477836	-0.0015722	-0.0013372	-0.00123641
49	3.675	-0.0037305	-0.000230376	-0.00138154	0.00465513	-0.000280514	-0.000117997	-0.00123699	-0.00178564	0.00158137	-0.004542	0.00473128	0.00490342	-0.00147464	9.39421e-05	-0.00307298	0.00351697	0.0028435	0.0123239	-0.00635349			-0.000930212	0.00365116	-0.00209574	0.00496117	0.000256321	-0.00113949	0.00174816	-0.000331466	0.0013767	0.0109313	0.00254987	0.00433771	-0.00147517	-0.00215415	0.000599489	0.00307092	-0.000346834	0.00494414	0.00306488			0.00723043	-0.00130005	0.00110635	-0.00154182	-0.00110346	-0.00112131
50	3.75	-0.00278458	0.00120325	-0.000940512	0.00610531	0.000454102	-0.000702223	-0.000686861	-0.00142779	0.00214923	-0.00332042	0.00582153	0.00442493	-0.00204247	0.000240464	-0.00305325	0.00560943	0.00303288	0.015416	-0.006289			-0.00100502	0.00428489	-0.00221051	0.00725734	0.000913103	-0.00137009	0.00177354	-6.98111e-05	0.00189537	0.0124869	0.0020286	0.00393277	-0.00143033	-0.00168449	8.98704e-05	0.0023478	0.000945932	0.00496656	0.0017862			0.00619038	0.000555594	0.0013853	0.00102465	8.00415e-05	-0.000790169
51	3.825	-0.00108067	0.00574229	-0.000154876	0.00898176	0.0031559	-0.00138542	0.000448438	-0.000402483	0.00327067	0.00216594	0.00812726	0.00478096	-0.00262218	0.00080883	-0.0028994	0.00914204	0.00484857	0.0192418	-0.00668748			-0.000486242	0.00495874	-0.00133107	0.00866667	0.00136936	-0.00114269	0.00196589	0.000526479	0.00296473	0.0118451	0.00211239	0.00392537	-0.000755803	-0.0013377	0.000320025	0.0027715	0.00178748	0.00649086	9.33884e-05			0.00696941	0.00478395	0.00113925	0.00387372	0.00178503	-0.00127173
52	3.9	0.00125168	0.0120857	0.0013647	0.0139444	0.00722417	-0.00134311	0.00245495	0.00118916	0.00481979	0.0100652	0.0114546	0.00641461	-0.00248482	0.00128173	-0.00250101	0.0138172	0.00810873	0.0232	-0.00618401			0.000141615	0.00669287	0.00011454	0.0119751	0.00222413	-0.00108969	0.00231863	0.00153273	0.00473452	0.0111163	0.00312684	0.0044798	-0.000661268	-0.00106907	0.00140831	0.00417481	0.00297183	0.00959125	2.34381e-05			0.00948694	0.012235	0.00141776	0.00678279	0.00608001	-0.0018266
53	3.975	0.00444583	0.0198124	0.00339148	0.0205883	0.0125761	-0.000744509	0.00523685	0.00301641	0.00650053	0.0187718	0.014848	0.00914794	-0.00100724	0.00285224	0.000644528	0.0178359	0.0130488	0.0253342	-0.00336514			0.00196331	0.00867786	0.00195885	0.0169836	0.00386376	-0.000958504	0.00275818	0.00285236	0.00715892	0.0110129	0.00487131	0.00543769	-0.000876434	0.000110311	0.00155998	0.00597424	0.00432614	0.0128739	0.00198157			0.0136953	0.0219385	0.00242573	0.0115727	0.011378	-0.00195768
54	4.05	0.00856494	0.026953	0.00526886	0.0285271	0.0174892	-0.000416524	0.00790484	0.00465749	0.00804172	0.0251797	0.0172084	0.0123609	0.00139862	0.00590412	0.00421469	0.0188256	0.0168956	0.023941	0.00185313			0.00494669	0.0123545	0.00350014	0.0210165	0.00622137	-0.00119762	0.00320349	0.00428356	0.00991072	0.00991476	0.00671344	0.00639672	-0.000404388	0.00214663	0.00102322	0.00819623	0.00471823	0.0151921	0.00502272			0.0192615	0.0312095	0.00367299	0.0172607	0.0179741	-0.00175123
55	4.125	0.0126774	0.031685	0.0074467	0.0373739	0.0212242	2.26712e-05	0.00914333	0.00580031	0.00928478	0.0282515	0.0180358	0.0153166	0.00372077	0.00906728	0.00799494	0.017982	0.0185195	0.0216675	0.00741632			0.00720233	0.0157732	0.0052653	0.0259751	0.00961362	-0.00182389	0.0028576	0.00551805	0.012427	0.0109996	0.0080153	0.00704199	-0.000377104	0.00513742	-0.000525405	0.00990329	0.00499178	0.0166242	0.00856342			0.0229925	0.0396425	0.00486482	0.0233204	0.0244445	-0.00166776
56	4.2	0.0165139	0.0341025	0.00907531	0.044428	0.0245408	0.000150439	0.00939501	0.00629085	0.0102236	0.0296545	0.0173983	0.0174246	0.00552742	0.0124467	0.0118504	0.0158767	0.0179665	0.0208454	0.0117346			0.00879205	0.0174096	0.00652336	0.0310374	0.011702	-0.00164108	0.00313163	0.00615906	0.0141407	0.0135858	0.0084029	0.00734456	-5.59883e-05	0.00863443	-0.00241853	0.0097034	0.0052633	0.0174979	0.0104043			0.0248364	0.0448348	0.0064547	0.0295261	0.0282271	-0.00173832
57	4.275	0.0191308	0.0347991	0.0103845	0.0486628	0.0266075	0.000423286	0.00906813	0.00609468	0.0109676	0.0298037	0.0157919	0.0184827	0.00631236	0.0149119	0.0140455	0.0135204	0.0154556	0.0202689	0.0143666			0.00979733	0.0183267	0.00771301	0.0327217	0.0124903	-0.00113882	0.00378149	0.00597401	0.0146938	0.0160537	0.00789603	0.00738367	0.000483767	0.0113531	-0.00337145	0.00846213	0.00606761	0.01803	0.010637			0.0252111	0.0473558	0.00796343	0.0330939	0.0305744	-0.00149526
58	4.35	0.0199345	0.0337938	0.0108419	0.0496973	0.02787	0.000705627	0.00820537	0.00536041	0.0115951	0.0277919	0.0139242	0.0186612	0.00658053	0.0157709	0.0145082	0.0110806	0.0127014	0.0202557	0.0155315			0.00990912	0.0177302	0.00915209	0.0319869	0.0126144	-0.000506437	0.00471647	0.00499113	0.0140375	0.0178309	0.00682787	0.00722537	0.000291295	0.0136544	-0.00352293	0.00641604	0.00624645	0.017614	0.00966531			0.0246735	0.047077	0.00924848	0.0320255	0.0316297	-0.00132987
59	4.425	0.0192478	0.0317086	0.010578	0.0475636	0.0281954	0.00100198	0.00743479	0.004292	0.0120681	0.0250194	0.0122482	0.0182371	0.00685357	0.0159189	0.0135237	0.0083922	0.00938042	0.0199841	0.0164048			0.00968429	0.0165969	0.00997477	0.0281617	0.0115302	0.000295891	0.00559239	0.003414	0.012424	0.0182003	0.00561128	0.00687859	0.000248144	0.0141047	-0.00308032	0.00399909	0.00499269	0.0167473	0.00836825			0.0233502	0.0447083	0.0103397	0.0287709	0.0308557	-0.000392112
60	4.5	0.0165906	0.0288942	0.00942861	0.043191	0.027756	0.000886372	0.00646645	0.00300432	0.0122815	0.0214207	0.0109308	0.0173918	0.00706046	0.0155017	0.0113082	0.00644359	0.00624955	0.0188501	0.0169531			0.0087579	0.0157991	0.0101317	0.0211933	0.0104603	0.000517168	0.00612079	0.00157376	0.0102812	0.0165008	0.00460113	0.0062914	0.000401082	0.0132442	-0.00277314	0.00171182	0.0032347	0.0154783	0.0068785			0.0221447	0.0419739	0.00966804	0.025186	0.0297784	0.000788449
61	4.575	0.0128833	0.0257558	0.00785113	0.0383586	0.0264758	0.000359583	0.0050584	0.00163034	0.0121865	0.0187059	0.0100596	0.0161544	0.00751025	0.0141757	0.00765615	0.00449684	0.00376809	0.0167058	0.016397			0.00726964	0.014684	0.00991341	0.014485	0.00959683	0.000185446	0.00630251	-0.000228126	0.00804096	0.0144772	0.00397695	0.00543426	0.000557408	0.0123446	-0.00237812	9.49546e-05	0.000874703	0.0137935	0.00564253			0.0204434	0.0381612	0.00884605	0.0211659	0.0280129	0.00159231
62	4.65	0.00907085	0.0224354	0.0067917	0.0327346	0.0243615	-0.000664613	0.00399182	0.000313843	0.0117993	0.0173541	0.00959106	0.0144274	0.00754484	0.0125809	0.00428841	0.00348959	0.0019248	0.014761	0.0157475			0.00588459	0.0134811	0.00917421	0.00796474	0.00801795	0.000256403	0.0058006	-0.00186784	0.00601811	0.0132022	0.00364122	0.00436562	0.00123812	0.0108344	-0.00223479	-0.00131419	-0.00118933	0.0120244	0.00419761			0.0182464	0.0343324	0.00776218	0.0167678	0.0252954	0.00197248
63	4.725	0.0049772	0.0192905	0.00643564	0.0268631	0.0222942	-0.00199681	0.00385135	-0.000897943	0.0112128	0.0153267	0.00939619	0.0121901	0.0072902	0.0104881	0.00202959	0.00243853	-0.000230076	0.0128714	0.0146269			0.00441693	0.0122244	0.00868049	0.00274838	0.00671083	0.0003396	0.00586297	-0.00337866	0.00437298	0.010503	0.00343039	0.00322763	0.00211008	0.00957522	-0.00197984	-0.00227195	-0.00271367	0.00953441	0.00282503			0.0162021	0.0306213	0.00708238	0.0122166	0.0227785	0.00171459
64	4.8	0.00169658	0.0161426	0.00686354	0.0209897	0.0197716	-0.00316092	0.00430478	-0.00192645	0.0105261	0.0137429	0.00926353	0.00958028	0.00711571	0.00829163	-0.000221875	0.00129968	-0.00192628	0.0109658	0.0129857			0.00343908	0.0106556	0.00823582	-0.00118174	0.00561997	0.000193556	0.00571613	-0.00482731	0.00317172	0.00820411	0.00322809	0.0021558	0.00232198	0.00901041	-0.00151481	-0.00338986	-0.00419083	0.00682257	0.00112974			0.0135997	0.0259274	0.00703795	0.00815609	0.0202616	0.00174631
65	4.875	-0.000638348	0.0135495	0.0074234	0.0151399	0.0178142	-0.00422812	0.00537803	-0.00269888	0.0097762	0.0114641	0.00902915	0.0069033	0.00663306	0.00616276	-0.00173836	0.000449927	-0.00275538	0.00960541	0.0108975			0.00252281	0.00946734	0.0076183	-0.00389218	0.00430155	0.000143277	0.00562468	-0.00620215	0.00234938	0.00615635	0.00293538	0.00117989	0.0023034	0.00808045	-0.00147225	-0.00443474	-0.00580846	0.00412233	-0.000506741			0.0117968	0.0207813	0.00698869	0.00479364	0.0191141	0.00195098
66	4.95	-0.00310897	0.0112078	0.00760146	0.0102875	0.0164373	-0.0052578	0.00628117	-0.00331405	0.00894278	0.0083521	0.00864908	0.00452273	0.00655854	0.00437727	-0.00271392	-0.000816868	-0.00331337	0.00794054	0.00853778			0.00107745	0.00751704	0.0068762	-0.00636965	0.00312144	0.000130315	0.00547682	-0.00742143	0.00174389	0.00410408	0.00253246	0.000281083	0.00194376	0.00705825	-0.00184084	-0.00547754	-0.00674662	0.00277499	-0.00169992			0.0105225	0.0157053	0.00747386	0.00294202	0.0182345	0.00260494
67	5.025	-0.00492014	0.00855602	0.00733001	0.00583989	0.0147412	-0.00551398	0.00674487	-0.00391396	0.00800875	0.00591664	0.00822548	0.00270085	0.00671101	0.00338828	-0.00398711	-0.00163695	-0.00341956	0.00482732	0.00610782			-0.000252047	0.00526499	0.00568259	-0.00890682	0.00197012	0.000534278	0.00523036	-0.00840292	0.0011978	0.00469972	0.00202022	-0.000548848	0.00163348	0.00564645	-0.00235419	-0.00671658	-0.00722741	0.00158518	-0.0028324			0.0097675	0.011184	0.00803318	0.0017965	0.0178646	0.00311573
68	5.1	-0.00665871	0.0059977	0.00649938	0.00263062	0.0132723	-0.00539953	0.00696099	-0.00462116	0.00702887	0.00387194	0.00802683	0.00149827	0.00673693	0.00225951	-0.00489262	-0.00264746	-0.00372471	0.000909689	0.00432407			-0.00153523	0.00296467	0.00407078	-0.0114077	0.000524906	0.00156466	0.00529644	-0.00908045	0.000577777	0.0062547	0.0013608	-0.00132519	0.0014154	0.00421905	-0.00257645	-0.00729147	-0.00805059	-0.000465882	-0.00431163			0.00903445	0.0075283	0.00836797	0.000878942	0.0173888	0.00306434
69	5.175	-0.0083263	0.00360641	0.0058106	0.000327589	0.0121571	-0.00514319	0.00716445	-0.00553395	0.00608195	0.00206159	0.00819982	0.000766002	0.00664938	0.00175979	-0.00606281	-0.00373234	-0.00590384	-0.00286275	0.00362178			-0.00311267	-2.43432e-05	0.00322856	-0.013859	-0.000104611	0.00198215	0.00487133	-0.00942043	-0.000163464	0.00690246	0.000600034	-0.00199311	0.00132245	0.00275065	-0.00292759	-0.00790116	-0.00809347	-0.00366247	-0.00569279			0.00845365	0.00512099	0.00857089	0.000597902	0.0161761	0.00297431
70	5.25	-0.00893026	0.00187085	0.00607632	-0.000597388	0.0108347	-0.00460675	0.00741617	-0.00658096	0.00519045	0.00197127	0.00864093	0.000277701	0.00589747	0.000928868	-0.00686287	-0.00461773	-0.0081376	-0.00643206	0.00282287			-0.00448449	-0.00176881	0.00227213	-0.015122	-0.000766477	0.00175562	0.00470126	-0.00943838	-0.000985844	0.00731666	-0.000114245	-0.00241855	0.00101511	0.00104319	-0.00341128	-0.00803216	-0.0077394	-0.00781156	-0.00671256			0.007788	0.00292332	0.00871926	0.000548573	0.0152591	0.00273158
71	5.325	-0.00971336	0.000911593	0.00601453	-0.000377868	0.0094449	-0.00482685	0.00750733	-0.00756638	0.00436036	0.002566	0.00905525	-0.000150981	0.00517716	1.68483e-05	-0.00756334	-0.0053143	-0.00903092	-0.0093248	0.00119623			-0.00606897	-0.00351762	0.00138994	-0.0154457	-0.00184953	0.00128509	0.00485807	-0.0091373	-0.00183792	0.0073221	-0.000683745	-0.00248707	0.0008025	7.89146e-05	-0.00397782	-0.00772614	-0.00702454	-0.0115159	-0.00732388			0.0067422	0.000790899	0.00872852	8.86602e-05	0.0138452	0.00279934
72	5.4	-0.00942687	0.000647474	0.00591886	-0.000428801	0.0075543	-0.00498661	0.00778439	-0.00831505	0.00362344	0.00421867	0.00906084	-0.000541193	0.00457915	-0.000455831	-0.00827595	-0.00526728	-0.00930809	-0.0118101	-0.000234808			-0.00740708	-0.00496633	0.00094106	-0.015484	-0.00225039	0.000779957	0.00426847	-0.00852882	-0.0027049	0.0068988	-0.00106844	-0.00212316	0.000858498	-0.000831793	-0.00480637	-0.00732487	-0.00560582	-0.0139813	-0.00713256			0.00616282	-0.0010729	0.00896709	-0.000139074	0.0117077	0.0026288
73	5.475	-0.0085507	0.000319317	0.00566299	9.14681e-06	0.00562091	-0.00492356	0.00789705	-0.00869604	0.00298278	0.00611821	0.00843514	-0.000821383	0.00396443	-0.000828847	-0.00909644	-0.00447692	-0.00876211	-0.0138226	-0.00130978			-0.00850137	-0.00569115	-0.000399636	-0.0147906	-0.00245521	0.00123502	0.00402151	-0.00766426	-0.00360577	0.00684012	-0.00129669	-0.00134977	0.000955769	-0.0014076	-0.00563975	-0.00734349	-0.00490158	-0.0157608	-0.00674387			0.00513836	-0.00252317	0.00848629	7.55664e-05	0.00946283	0.0024948
74	5.55	-0.00774642	0.00112015	0.00517574	0.000232184	0.00437705	-0.00460823	0.00783291	-0.00864614	0.00249798	0.0068594	0.00736978	-0.00101252	0.00341816	-0.000850451	-0.0103737	-0.00379705	-0.00754259	-0.0157091	-0.00221514			-0.0096514	-0.00673363	-0.00107641	-0.0139338	-0.00221483	0.00156126	0.0041734	-0.00666606	-0.00454697	0.00700522	-0.00153724	-0.000354291	0.000933826	-0.00178949	-0.00633246	-0.00717664	-0.00483233	-0.0174152	-0.00562541			0.00354751	-0.00255295	0.00745142	0.000512411	0.00815332	0.0026891
75	5.625	-0.00672112	0.00159931	0.00502606	0.000109926	0.00399522	-0.003721	0.00782963	-0.00817841	0.00225664	0.00763791	0.00623219	-0.00120103	0.00332706	-0.0011517	-0.0110481	-0.00314214	-0.00590476	-0.0166452	-0.00287129			-0.0100678	-0.00667942	-0.00146846	-0.0134046	-0.00206529	0.00139122	0.00407643	-0.00566242	-0.00545256	0.00723379	-0.0018772	0.000624438	0.000490092	-0.00194859	-0.00638996	-0.00716058	-0.00508908	-0.0183201	-0.00467793			0.00213797	-0.00294545	0.00659213	0.00230944	0.00770411	0.00282758
76	5.7	-0.00587941	0.00206618	0.00579517	0.000763545	0.00440058	-0.00270838	0.00756625	-0.00736692	0.00225187	0.00791044	0.00530359	-0.00142522	0.00305918	-0.00117345	-0.0115858	-0.00245733	-0.00483922	-0.0162548	-0.00344176			-0.0106139	-0.00608505	-0.0014477	-0.0120642	-0.00240204	0.000845924	0.00432563	-0.00470389	-0.00625087	0.00689202	-0.00222399	0.00142284	0.000719033	-0.00215346	-0.00615247	-0.00706327	-0.00417596	-0.0198076	-0.00367013			0.00113075	-0.00316584	0.00683812	0.00387955	0.00829559	0.00280573
77	5.775	-0.00492539	0.00272402	0.00619889	0.00102576	0.00381305	-0.00182222	0.00692443	-0.00634407	0.00245183	0.00874876	0.00470528	-0.00165587	0.00273088	-0.00113602	-0.0116259	-0.00229021	-0.00247809	-0.0146758	-0.00414449			-0.0105077	-0.00475494	-0.00107141	-0.0116535	-0.00280834	3.80972e-05	0.00451954	-0.003793	-0.00685861	0.00642735	-0.00242403	0.00198041	0.000701064	-0.00215483	-0.00569844	-0.00665486	-0.00306648	-0.0194977	-0.00289763			0.000432788	-0.00326773	0.00739897	0.00480465	0.0082022	0.00286518
78	5.85	-0.00406372	0.00264135	0.00634464	0.00193111	0.00393013	-0.00135678	0.00643937	-0.00529302	0.00281288	0.00931665	0.00427889	-0.00174923	0.00265566	-0.00087555	-0.0115919	-0.00204264	-0.000191391	-0.012212	-0.00480968			-0.00985537	-0.00320033	-0.000778609	-0.0107876	-0.00283294	0.00016371	0.00450359	-0.00288176	-0.00720757	0.00542794	-0.00231628	0.00233755	0.000993004	-0.00196629	-0.00524837	-0.00640646	-0.00217048	-0.0179874	-0.00210072			-0.000357259	-0.00423579	0.00764946	0.00502834	0.00679299	0.00228999
79	5.925	-0.0030406	0.00323849	0.0063257	0.00342837	0.00287867	-0.00121679	0.00586679	-0.00440265	0.00327503	0.00909173	0.00384498	-0.0015762	0.00250517	-0.000864171	-0.0122887	-0.00185842	0.00140143	-0.00957134	-0.00479149			-0.00833972	-0.00223557	-0.000656904	-0.00918148	-0.00208292	0.00081378	0.00414281	-0.00186019	-0.00729696	0.0041273	-0.00184426	0.0025529	0.00128875	-0.00214669	-0.00482558	-0.00610631	-0.00131693	-0.0161179	-0.000659808			-0.000960708	-0.00457721	0.00781572	0.00502158	0.00569071	0.00162097
80	6	-0.00258889	0.00360209	0.00512093	0.0052041	0.00167949	-0.00112341	0.00502191	-0.00383447	0.00378346	0.00809759	0.0033935	-0.00117927	0.00268936	-0.00105886	-0.0127588	-0.000997871	0.00357539	-0.00771096	-0.00453813			-0.00656065	-0.00190773	9.81032e-05	-0.00809019	-0.00110159	0.00136405	0.00464654	-0.000723764	-0.00712863	0.00472916	-0.00108093	0.00261564	0.00121065	-0.00229152	-0.00446888	-0.00559102	-0.0012811	-0.0133937	0.000851234			-0.00135345	-0.00482819	0.0064081	0.00512494	0.00421081	0.00110945
81	6.075	-0.0028237	0.00360614	0.00394515	0.00817151	0.00139886	-0.00106406	0.00490069	-0.00369782	0.00423726	0.00692222	0.0030197	-0.000749026	0.00343876	-0.0013194	-0.0129848	-3.00488e-05	0.00415762	-0.00667718	-0.00395297			-0.00588629	-0.00162988	0.00111557	-0.0065929	-0.000141104	0.00110785	0.005065	0.000376025	-0.00672578	0.00461967	-0.000177079	0.00250298	0.000882312	-0.00213957	-0.00407047	-0.00502487	-0.00107446	-0.011784	0.00190248			-0.00156213	-0.00482578	0.00475747	0.00599411	0.00323012	0.00110729
82	6.15	-0.00313616	0.00267014	0.00237653	0.0103627	-8.85903e-05	-0.00104007	0.0040191	-0.00399402	0.00449022	0.00666473	0.0027969	-0.000516743	0.00391778	-0.00102518	-0.0131323	0.00055432	0.00454446	-0.00545814	-0.00243106			-0.00528832	-0.00063433	0.00201969	-0.00573844	0.000796271	0.000257797	0.00553408	0.00133582	-0.00614156	0.00455937	0.00071635	0.00225644	0.000679508	-0.0021763	-0.00324583	-0.00459695	-0.000680393	-0.0104186	0.00245811			-0.00154717	-0.00416247	0.00342747	0.00680882	0.00258388	0.00133753
83	6.225	-0.00343859	0.00103898	0.000405907	0.0128449	-0.000900285	-0.00109801	0.00379838	-0.00458585	0.00440604	0.00700603	0.00268587	-0.000549887	0.0038502	-0.00101884	-0.0124487	0.00117275	0.0044497	-0.00473762	-0.000737425			-0.00477678	0.000428244	0.00220762	-0.00538825	0.00180756	0.00022572	0.00623675	0.00209683	-0.00545514	0.00414911	0.00150652	0.00196165	0.00100577	-0.00214928	-0.00248819	-0.0038608	-0.000958184	-0.00938352	0.00235973			-0.00159854	-0.00365419	0.00179028	0.00681225	0.0014716	0.00130309
84	6.3	-0.00332979	-0.000974665	-0.000752202	0.0138069	-0.00159882	-0.00124412	0.00369708	-0.00531503	0.00392007	0.00663252	0.0025993	-0.000726831	0.00317741	-0.000549568	-0.011395	0.000827005	0.00391863	-0.00356445	0.00119184			-0.0035523	0.00145344	0.00197848	-0.00541991	0.00224321	0.000573663	0.00632003	0.00263758	-0.00476833	0.00346691	0.00219887	0.00172743	0.000547648	-0.0023315	-0.00160724	-0.00268783	-0.00222165	-0.00856208	0.00240244			-0.00201609	-0.00288125	0.00116074	0.00652226	0.000892822	0.000461566
85	6.375	-0.00286726	-0.00142435	-0.00185639	0.0134948	-0.00224908	-0.00115205	0.00336564	-0.00595189	0.00310049	0.00534685	0.00247432	-0.000893214	0.00213905	8.22784e-05	-0.0102355	0.000245842	0.00387553	-0.00261585	0.00296985			-0.00143511	0.0030217	0.00123486	-0.00581012	0.00288541	0.00116587	0.00635426	0.00308149	-0.00416779	0.00320627	0.00282044	0.00162212	0.00044346	-0.00322479	-0.000992426	-0.00181846	-0.00310113	-0.00783271	0.00244037			-0.00236443	-0.00223305	0.0013124	0.00546268	0.000538971	-0.00112931
86	6.45	-0.00267359	-0.00137881	-0.00299737	0.0123114	-0.00224739	-0.000997495	0.00404283	-0.00623409	0.00209194	0.00261243	0.00237718	-0.00097548	0.00172842	0.000169243	-0.00775618	-7.65768e-05	0.00280324	-0.00190806	0.00294701			0.000585007	0.00383177	0.000642325	-0.00582287	0.00241011	0.00158116	0.00622503	0.00354823	-0.00366691	0.00450007	0.00342082	0.00163129	-0.000333367	-0.00412408	-0.000823126	-0.000871162	-0.00333313	-0.00680374	0.00221617			-0.00250453	-0.00184744	0.00270072	0.0050901	0.000892062	-0.00192202
87	6.525	-0.00267116	-0.00105337	-0.00287193	0.011073	-0.00243135	-0.00139039	0.00393817	-0.00606462	0.0010307	0.00285775	0.00244601	-0.00095099	0.000942065	0.000498639	-0.0061511	-0.000434595	0.00105131	-0.00176482	0.00319863			0.00203112	0.00489515	5.43577e-05	-0.00565416	0.00144817	0.000700964	0.00572619	0.00398273	-0.00327355	0.00593193	0.00401001	0.00172526	-0.00107667	-0.0054828	-0.00071398	-0.000245796	-0.00304979	-0.00615726	0.00186974			-0.00251436	-0.00129913	0.00448002	0.00469521	0.00102681	-0.00244209
88	6.6	-0.0032656	-0.000123767	-0.00227484	0.00970361	-0.00219721	-0.00195085	0.0042195	-0.00547559	6.02061e-05	0.00642891	0.0027811	-0.000883132	0.000383801	2.59004e-05	-0.00562893	-0.000726129	0.000766406	-0.00257454	0.00316201			0.002787	0.00619063	-0.000411867	-0.00522939	0.00125914	0.000395108	0.00560494	0.0042888	-0.00299773	0.00672148	0.00449089	0.00189599	-0.00162929	-0.00635656	-0.000505122	-0.000279096	-0.0026099	-0.0059758	0.00147472			-0.00205891	-0.000484993	0.00549107	0.00405068	0.000885769	-0.00242679
89	6.675	-0.00370121	-0.000754486	-0.00121152	0.00826543	-0.00161768	-0.0021705	0.00432263	-0.00456422	-0.000719026	0.0117633	0.00327751	-0.000800523	5.65181e-05	-0.000602871	-0.00540385	-0.000912945	0.000343265	-0.00273499	0.00236149			0.00336359	0.00633579	-0.00133717	-0.00451487	0.000969303	0.000981235	0.00563426	0.00440526	-0.00284814	0.00813577	0.00473286	0.00213036	-0.00226057	-0.00629265	0.000489068	-0.000289503	-0.00243313	-0.00595184	0.00106267			-0.00123054	2.8664e-05	0.00658304	0.00342032	0.000802166	-0.00245128
90	6.75	-0.00354778	-0.000776499	-0.000134683	0.00658226	-0.000870096	-0.00208021	0.00437386	-0.00354857	-0.00124488	0.0177483	0.00370772	-0.000643233	-0.000468578	-0.000923856	-0.00561363	-0.000968724	0.000667828	-0.00397186	0.00168416			0.00400763	0.00617558	-0.00211987	-0.0033576	0.00100875	0.00154622	0.0055573	0.00427565	-0.00283405	0.00815846	0.00461752	0.00239944	-0.00277227	-0.00536988	0.00143965	-0.000690158	-0.00234481	-0.00646549	0.000588894			-0.000125205	0.000497641	0.00638928	0.00224018	-7.28124e-05	-0.00260574
91	6.825	-0.00350231	0.000463665	0.0003657	0.00373478	0.000473286	-0.00216731	0.00455578	-0.00268596	-0.00147355	0.0196768	0.00388891	-0.000425483	-0.000542183	-0.00117589	-0.00482988	-0.0011691	0.000933454	-0.0046745	0.000272211			0.0039909	0.00535426	-0.00212205	-0.00182247	0.000908424	0.00209773	0.00541504	0.00393423	-0.0029499	0.00830699	0.00412967	0.00269714	-0.00279215	-0.00385823	0.00218153	-0.000679473	-0.00228314	-0.00671719	0.000104765			0.000852538	0.00100532	0.00617555	0.00183788	-0.000316975	-0.00288694
92	6.9	-0.00309555	0.00210247	0.00108656	0.00186549	0.0017463	-0.00187753	0.00421084	-0.00208921	-0.0013616	0.0189319	0.0036813	-0.000240534	-0.000697478	-0.000945377	-0.00398187	-0.00124014	-4.06949e-05	-0.00474777	-0.00165279			0.00410468	0.00423852	-0.00241385	-0.00113335	0.00119474	0.00180876	0.00461757	0.00352393	-0.00315912	0.00740575	0.00337547	0.00299298	-0.00225608	-0.00283278	0.00294875	-0.000668971	-0.00240751	-0.00662118	-0.000349281			0.00100801	0.00122592	0.00542489	0.000986559	-1.0586e-05	-0.00296838
93	6.975	-0.00309628	0.00441272	0.00180801	-0.000320678	0.0022525	-0.00218787	0.00370277	-0.00178286	-0.000896289	0.0167946	0.00311842	-0.000139282	-0.00116562	-0.000599681	-0.00427094	-0.00083069	-0.00114046	-0.00595721	-0.0034984			0.00432806	0.00396554	-0.00179284	-0.00145116	0.000853372	0.00151633	0.00407225	0.00314139	-0.00338942	0.00551412	0.00252134	0.00325711	-0.0022135	-0.00231394	0.00310186	-0.000987055	-0.00291044	-0.0060358	-0.000811789			0.000179153	0.000836575	0.00418112	0.000495164	0.000289597	-0.00294096
94	7.05	-0.00312835	0.00585543	0.00375904	-0.00209652	0.00308029	-0.0025361	0.00321208	-0.00173929	-0.000145067	0.0152193	0.00242153	-0.0001137	-0.00171796	-0.000918376	-0.0053372	-0.000347022	-0.00227845	-0.0059806	-0.00379794			0.00421907	0.00387804	-0.00162661	-0.00153172	0.00104542	0.00134509	0.0032974	0.00288465	-0.00360508	0.00349828	0.00181403	0.00351441	-0.00200446	-0.00177173	0.00331493	-0.00106874	-0.0031847	-0.00474269	-0.0015181			-0.000463468	0.000828808	0.00322557	-0.000492416	0.000205181	-0.00320356
95	7.125	-0.00334536	0.0054747	0.00603033	-0.00348373	0.00397519	-0.00253427	0.00263556	-0.00186556	0.000813545	0.0142222	0.00179186	-0.00014987	-0.00190798	-0.000795259	-0.00653851	0.00015535	-0.00252896	-0.00558929	-0.00347891			0.00464097	0.00462628	-0.00182696	-0.00137055	0.00127513	0.00212231	0.00315689	0.00291977	-0.00379528	0.00168034	0.00147529	0.00375926	-0.00191039	-0.00150622	0.00290656	-0.00148979	-0.00221472	-0.00401266	-0.00166967			-0.000665103	0.00119989	0.00219225	-0.00219261	-0.000961933	-0.00282889
96	7.2	-0.0036802	0.00453872	0.00683202	-0.00482573	0.00481593	-0.00253543	0.00186831	-0.00198173	0.0018579	0.0141874	0.00133493	-0.000193164	-0.00130387	-0.000886471	-0.00758351	0.000426666	-0.00326914	-0.00501527	-0.00257392			0.0047993	0.00615684	-0.00199739	-0.000783771	0.00114162	0.00293697	0.00324226	0.0033403	-0.00394438	-2.28728e-06	0.00153564	0.00394373	-0.00222394	-0.00116756	0.00187351	-0.00214944	-0.00116662	-0.00360229	-0.0020728			-0.000390814	0.000986499	0.00232155	-0.00301617	-0.00165638	-0.00236441
97	7.275	-0.00415336	0.00293844	0.00672683	-0.00520473	0.00583119	-0.00220501	0.00135177	-0.00198894	0.00281226	0.014251	0.00111233	-0.000217045	-0.000716543	-0.000653814	-0.00845842	-0.000128675	-0.00343021	-0.00344194	-0.00211471			0.00437634	0.00661721	-0.00192212	0.000265277	0.000980639	0.00284283	0.00280759	0.00410865	-0.00404107	0.000942468	0.00190273	0.00405831	-0.00215336	-0.0012652	0.000553488	-0.00211002	-0.000477252	-0.00403958	-0.00199645			0.000475318	0.00168786	0.00286285	-0.00464728	-0.0013819	-0.00193049
98	7.35	-0.00485892	0.0021186	0.00518474	-0.00494379	0.00596221	-0.00219597	0.000923479	-0.00187807	0.00353769	0.0133295	0.00104436	-0.000243579	-0.000757567	-0.000127053	-0.00842312	-0.000640791	-0.00323775	-0.00179167	-0.00231472			0.00360049	0.00579023	-0.00184071	0.000126292	0.000417848	0.00265643	0.00230856	0.00508995	-0.00407411	0.00259349	0.00238303	0.004098	-0.0017935	-0.00152347	-0.000706951	-0.00234306	-0.00102336	-0.0052463	-0.00205029			0.000531597	0.00219299	0.0035101	-0.00565609	-0.000754749	-0.00105163
99	7.425	-0.00480488	0.00203222	0.00355129	-0.00377175	0.00541764	-0.00213221	0.00101766	-0.00163528	0.00398416	0.0122309	0.000997348	-0.000284156	-0.00143452	0.00015699	-0.00866248	-0.00110355	-0.00247239	-0.000959584	-0.0033888			0.00275841	0.00482455	-0.00221858	-0.000671476	0.000122465	0.00242908	0.00207165	0.00604045	-0.00400608	0.00485513	0.00275781	0.00406086	-0.00173388	-0.00205404	-0.00210882	-0.00262379	-0.00209636	-0.00602411	-0.00227416			3.57069e-06	0.00152764	0.00273119	-0.00621791	0.000495214	-0.000704205
100	7.5	-0.00436284	0.00172158	0.00213446	-0.0026445	0.00473482	-0.00198741	0.00188458	-0.00135784	0.0041368	0.0103431	0.000931891	-0.000332033	-0.0020147	0.000451059	-0.00913444	-0.000764458	-0.0013559	-0.00115552	-0.00446386			0.0016668	0.00390501	-0.00216073	-0.00107804	0.0001312	0.00250222	0.00214088	0.00675568	-0.00382547	0.00739618	0.00298787	0.00399604	-0.00175855	-0.00277414	-0.00335231	-0.00283692	-0.00295745	-0.00642488	-0.00209604			-0.000246569	0.00118593	0.00194668	-0.00743168	0.000551295	-0.000654777
101	7.575	-0.0039084	0.000922143	0.000710022	-0.00125998	0.00412231	-0.00189365	0.00251874	-0.00116204	0.0040939	0.00879855	0.000811154	-0.000333519	-0.00218357	0.000351782	-0.00813835	0.000679735	-0.00100601	-0.00151433	-0.00376083			0.000996956	0.00237408	-0.00187223	-0.00102399	0.000194474	0.00277745	0.00199812	0.0071603	-0.00356451	0.00818886	0.00319599	0.00391374	-0.00128486	-0.00309958	-0.0044997	-0.00351739	-0.00307475	-0.00618644	-0.00165803			-0.00104917	0.000635396	0.00100325	-0.0078025	0.000321686	-0.00069801
102	7.65	-0.0038647	-0.000963932	-2.04623e-05	0.000534379	0.0036986	-0.00181595	0.00304351	-0.00103516	0.00402009	0.00779299	0.000616411	-0.000231125	-0.00133697	0.000943659	-0.00807007	0.00173669	-0.00113613	-0.0025953	-0.00239881			0.000867767	0.00173244	-0.00134778	-0.000856729	0.000287368	0.002854	0.00231556	0.00728445	-0.0032651	0.00847598	0.00346443	0.00378195	-0.00100311	-0.0042496	-0.00559205	-0.0034398	-0.00287753	-0.00588965	-0.00100001			-0.0018761	4.68633e-05	-0.000200027	-0.00782308	0.000489824	-0.00103304
103	7.725	-0.00386404	-0.00307864	-0.00087795	0.0017477	0.00349833	-0.00132185	0.00335965	-0.000884148	0.00396948	0.00666301	0.000400487	2.9217e-05	0.000157226	0.00150622	-0.00799333	0.00184137	-0.00124518	-0.00286269	-0.000612267			0.00058201	0.00134261	-0.000925679	-0.00125104	-0.000167889	0.00187526	0.00222825	0.00719671	-0.00294355	0.00783665	0.00378442	0.00360517	-0.000896246	-0.0047557	-0.00623941	-0.00381377	-0.00302765	-0.0053709	-0.000764467			-0.00214449	0.000458931	-0.000422947	-0.00798068	0.000537908	-0.00108168
104	7.8	-0.00413689	-0.00427353	-0.00159555	0.00324297	0.00374837	-0.00145399	0.00317263	-0.000651495	0.00392342	0.00759288	0.000209668	0.000478699	0.00130564	0.00144153	-0.00826345	0.00146001	-0.0012639	-0.00274491	0.000812341			0.000574547	0.00116839	-0.00068999	-0.00220386	-0.000785896	0.000957878	0.00229054	0.00691516	-0.00261601	0.00703778	0.00402278	0.00339141	-0.000990302	-0.00486474	-0.0059657	-0.004086	-0.00316822	-0.00469902	-0.000840167			-0.00246703	0.000894256	-0.000695666	-0.00752289	0.00065655	-0.000569447
105	7.875	-0.00428602	-0.00379109	-0.00183588	0.0047641	0.00361839	-0.00112696	0.00317239	-0.000245753	0.00382625	0.0100831	0.000126362	0.00103751	0.00249085	0.00132662	-0.00866523	0.00016506	-0.00100398	-0.00290216	0.000943438			0.000868954	0.00133606	-0.000886474	-0.0035202	-0.00123046	0.000930229	0.00260443	0.00645201	-0.00231617	0.00638187	0.00397914	0.00316197	-0.00141339	-0.00515146	-0.00545414	-0.00448379	-0.00353008	-0.00403236	-0.00107399			-0.00265771	0.00118957	-0.000643749	-0.00678122	0.000166906	-0.000517558
106	7.95	-0.0038865	-0.00261525	-0.000745167	0.00602069	0.00370067	-0.000857567	0.00314554	0.000347963	0.0036068	0.0128835	0.000264025	0.00161329	0.00333669	0.000428377	-0.00838178	-0.00112855	-0.000695624	-0.00277477	0.00110869			0.00115853	0.00141593	-0.000854287	-0.00485066	-0.00153053	0.0012525	0.00251184	0.00585279	-0.00207257	0.00551727	0.00357336	0.00293255	-0.00175473	-0.00494492	-0.00514229	-0.00487426	-0.00409493	-0.00301905	-0.000816231			-0.00288455	0.00115387	-0.000293656	-0.00633594	-7.58267e-05	-0.00100089
107	8.025	-0.00339535	-0.00107604	-9.1039e-05	0.00703182	0.00381487	-0.000707686	0.00305326	0.000985764	0.0032631	0.0147833	0.000610188	0.00213291	0.00337854	-8.68919e-05	-0.00720341	-0.00175339	-0.000680154	-0.00349304	0.00189627			0.00163165	0.00159138	-0.000289263	-0.00614511	-0.00180055	0.00190545	0.00240401	0.00518509	-0.00188816	0.00609856	0.00287381	0.00270765	-0.00229604	-0.00470766	-0.0048472	-0.00480465	-0.00389657	-0.00149028	-0.00040786			-0.00323477	0.000471535	0.00069347	-0.00552522	-0.000390389	-0.00150055
108	8.1	-0.00278503	0.000214932	0.00064274	0.00724405	0.00276987	-0.000663912	0.00326168	0.00151522	0.00290711	0.0131679	0.00104317	0.00251738	0.00257956	0.000130624	-0.00535256	-0.00205555	-0.000775745	-0.00410171	0.00294375			0.00195812	0.00132131	-0.000771895	-0.00726949	-0.00213675	0.00177409	0.00173158	0.00455498	-0.00175352	0.00716804	0.00203294	0.00251359	-0.00213306	-0.00466831	-0.00514144	-0.00447301	-0.0034123	-0.000365112	-5.05805e-05			-0.00354221	-8.99022e-05	0.00153902	-0.00473787	-0.000545965	-0.00179599
109	8.175	-0.00204836	0.000904472	0.00176117	0.00740919	0.00160722	-0.000918224	0.00299963	0.00185167	0.00260346	0.00977083	0.00142916	0.00276505	0.00113702	0.000201431	-0.00433964	-0.00282471	-0.000615662	-0.00459692	0.00366434			0.0014884	0.00176029	-0.00107489	-0.00781247	-0.00297271	0.00116171	0.00109014	0.00403292	-0.00163727	0.00833945	0.00122903	0.00235739	-0.00208661	-0.00369118	-0.00494266	-0.00368327	-0.00252084	0.00101871	0.000177589			-0.00359513	-0.000286172	0.00199572	-0.00445014	0.000359234	-0.0016072
110	8.25	-0.00118396	0.00197401	0.00185424	0.00741821	0.000861094	-0.000593094	0.00309828	0.00193254	0.00234553	0.006405	0.0016349	0.00290983	0.000557498	0.000282865	-0.0029424	-0.00369096	1.90244e-05	-0.00496384	0.00365581			0.000827362	0.00254129	-0.00114299	-0.00763289	-0.00383077	0.00084332	0.00100864	0.0035884	-0.00146884	0.00947852	0.000576291	0.00221411	-0.0019946	-0.00295171	-0.00428063	-0.00369664	-0.00186696	0.00254406	-0.00011269			-0.00302069	5.38699e-05	0.00251999	-0.00414662	0.00101759	-0.00128105
111	8.325	-0.00050714	0.0030281	0.00203182	0.00745422	0.000624973	-0.000209069	0.00323488	0.00175345	0.00209089	0.00393036	0.00161017	0.002898	0.000618177	0.000108425	-0.00239389	-0.00345479	0.000522735	-0.00450852	0.00269179			0.000139887	0.00281193	-0.000800057	-0.00731115	-0.00373195	0.000977299	0.00104252	0.00319098	-0.00125717	0.00726335	8.92776e-05	0.00205985	-0.00181044	-0.00230229	-0.00345637	-0.00350796	-0.0015244	0.00248181	-1.10427e-05			-0.00216819	0.000630745	0.00273882	-0.00376858	0.00161087	-0.00143606
112	8.4	0.000550711	0.00307206	0.00219943	0.00796743	0.00105226	0.000209067	0.00288566	0.00141903	0.0017475	0.00226815	0.00144872	0.0027029	0.0012439	0.000143058	-0.00195052	-0.00328977	0.000570915	-0.00378139	0.00146286			-0.00043708	0.00267382	0.000803946	-0.00633424	-0.00330574	0.0011659	0.00100352	0.00270661	-0.00109323	0.00504944	-0.000237414	0.00183414	-0.00185861	-0.00136223	-0.00289421	-0.00337782	-0.00113299	0.00299657	0.000280934			-0.00121132	0.000792795	0.00271695	-0.00321424	0.00213265	-0.00183366
113	8.475	0.00163846	0.00304901	0.001889	0.00743934	0.00119119	0.000115153	0.00255339	0.00098808	0.00127393	0.00135379	0.00125222	0.00235763	0.00200303	0.000441201	-0.00128803	-0.00278374	0.000288085	-0.0036129	0.00148994			-0.000481908	0.00215191	0.00208123	-0.00574162	-0.00270965	0.000781752	0.00104157	0.00203543	-0.000999761	0.00335087	-0.00041696	0.00149321	-0.00150023	-0.000938531	-0.00261071	-0.00284381	-0.00126857	0.00271978	0.000133945			-0.000495397	0.000259657	0.0025907	-0.00272083	0.00171738	-0.00221719
114	8.55	0.00234592	0.00295929	0.00156143	0.00600131	0.00117434	-8.28284e-05	0.00160518	0.000522236	0.000745529	0.000442147	0.00104963	0.00193808	0.00145081	0.000484557	-0.000627336	-0.00213631	7.37127e-05	-0.00342478	0.00144289			-0.000484486	0.001597	0.00249397	-0.00542189	-0.0015637	0.000154983	0.0007967	0.00127399	-0.000954035	0.0025885	-0.00051598	0.00109178	-0.00127656	-0.00020354	-0.00229758	-0.00211764	-0.000820284	0.00238779	0.00038557			0.000174757	-0.000477279	0.00204794	-0.00198705	0.00130707	-0.00220507
115	8.625	0.00239947	0.00257852	0.00133641	0.00429896	0.000434962	-0.000174962	0.000515384	0.000152553	0.000281233	-0.000309057	0.000859322	0.00159151	0.000979689	0.000841074	0.000122824	-0.00158457	0.000153629	-0.00343784	0.00146109			-0.000637101	0.00121633	0.00249823	-0.00407435	-0.000619251	-0.000578744	0.00065079	0.00051907	-0.000931067	0.00245333	-0.000537673	0.000685413	-0.0010318	0.000472524	-0.00126742	-0.0014545	-0.000923334	0.00253894	0.000707614			0.000638007	-0.000637941	0.00167063	-0.00191219	0.00113837	-0.00177992
116	8.7	0.00213494	0.0022644	0.00089735	0.00283881	-0.000132841	-0.000390039	1.609e-05	-5.59411e-05	-5.0144e-05	0.000109923	0.000690302	0.00137701	0.00041015	0.000449702	0.000949097	-0.00120115	0.000222257	-0.00329224	0.0018085			-0.000811819	0.000658699	0.00182678	-0.00290719	-0.000234848	-0.000659887	0.000802433	-0.000118618	-0.000819849	0.00351614	-0.000433387	0.000330757	-0.000571356	0.000776408	-0.000370929	-0.000803327	-0.000593891	0.00161661	0.000573451			0.000871083	-0.000791352	0.00174944	-0.00191228	0.00113877	-0.000722099
117	8.775	0.00134179	0.0018814	0.000827012	0.00158883	0.000271799	-0.000223636	-0.00036883	-7.20602e-05	-0.000230632	0.00073217	0.000523627	0.00116771	0.000162304	0.000144243	0.00157947	-0.000860402	0.000555065	-0.00250811	0.00120732			-0.000886317	-0.000311532	0.00119997	-0.00112792	0.000499086	-2.55018e-05	0.000764955	-0.000448012	-0.000556716	0.00377737	-0.000225723	9.01044e-05	-0.000553615	0.001327	0.000387205	-0.000977833	3.11123e-05	0.000656838	0.000553289			0.000887904	-0.000298541	0.00129565	-0.00202788	0.000390481	7.66379e-05
118	8.85	0.000585935	0.00129731	0.000595123	0.000431404	0.000510347	-0.000155924	-0.000529865	9.83217e-05	-0.000286011	0.00123004	0.00036591	0.000788021	0.00041204	0.000143007	0.00177608	-0.000176332	0.00115558	-0.00121755	0.000496091			-0.00089721	-0.00129198	0.00064637	0.00025023	0.000918873	0.000394763	0.000921341	-0.000515629	-0.000226226	0.00257881	4.21077e-05	-5.77641e-05	2.15672e-05	0.00176799	0.000636088	-0.000896277	0.000691438	-0.000204823	0.000411521			0.000729489	-7.55142e-05	0.000779463	-0.00200353	1.59344e-05	0.000263782
119	8.925	-0.000192215	0.000495767	2.33693e-05	-0.000621106	0.000545698	-0.000127793	-0.00049703	0.000334042	-0.000265021	0.00144727	0.000250927	0.000304128	1.44634e-05	-0.000328902	0.0018668	2.8209e-06	0.00110035	0.000107859	0.000167089			-0.000499022	-0.00160319	0.000214628	0.000768454	0.000827114	0.000480464	0.000705883	-0.000470537	6.88654e-05	0.00262909	0.000309041	-0.000155483	0.000712756	0.00179413	0.000337651	-0.000464419	0.00116322	-0.000835544	-0.000214001			0.000383373	-0.000430634	0.000158515	-0.00160621	2.04524e-05	0.000848058
120	9	-0.00102606	0.000151447	1.13596e-05	-0.00160957	0.000228605	-0.000353118	-0.000669503	0.000501382	-0.000221943	0.00154632	0.000156205	-0.00024458	-0.00028232	-0.000236326	0.00161662	0.000138903	0.00137347	0.000867126	-0.000277408			-0.000164849	-0.00141041	-9.63661e-05	0.00100359	0.000837098	3.36624e-05	0.000377879	-0.000346558	0.000270604	0.00144288	0.000457557	-0.000213934	0.000664672	0.00143706	4.39672e-05	-0.000463877	0.000471862	-0.000792244	-0.000341995			0.000155539	-0.00039607	-0.000515471	-0.000874236	-8.68223e-05	0.000436853
121	9.075	-0.00135328	-0.000211933	-0.000196892	-0.00194109	-0.000407263	-0.000545288	-0.000408628	0.00053134	-0.000180525	0.00118269	7.0883e-05	-0.000657239	-0.000484879	-0.000291635	0.00146132	0.000750756	0.00134552	0.00139574	-0.000787846			-9.13403e-05	-0.000838862	-0.000357838	0.000820572	0.000732168	-0.000274028	0.000387406	-0.00020468	0.000330849	0.000399636	0.000436995	-0.000231773	0.000859035	0.000735088	-0.000202214	4.98661e-05	-0.000196331	-0.000187118	3.24778e-06			0.000128634	-0.000308316	-0.000599653	-0.00025129	0.00038989	0.000463874
122	9.15	-0.00134556	-0.000625776	-0.000434329	-0.00167415	-0.000614121	-0.000718649	-0.00025647	0.000426207	-0.000147829	0.000554091	2.21799e-05	-0.000752871	-0.000542352	-0.000212195	0.00063386	0.000727325	0.000301176	0.00116171	-0.00073205			0.000215168	-0.000271441	-0.000360913	0.00067522	0.000561409	-0.000284642	0.000217706	-7.95682e-05	0.000261467	-5.65093e-05	0.000317976	-0.000181036	0.000560442	1.16188e-05	-0.000208672	0.000650333	-0.000453966	-9.69908e-05	-3.852e-05			0.000142316	0.000100261	-0.000431461	0.000320942	0.000256605	0.000396076
123	9.225	-0.000889449	-0.000616568	-0.000255969	-0.00108394	-0.00033333	-0.00094668	-0.000131739	0.000232318	-0.00012461	6.44625e-05	-5.2811e-06	-0.000673752	-0.00020862	-6.98863e-05	-0.000110912	0.000561233	-0.000253862	0.000602626	-0.000829006			0.000210104	-0.000249546	-0.000222464	0.000461186	0.000341619	-0.000109541	4.43755e-05	2.15954e-05	0.000159288	-8.31095e-05	0.000188433	-0.000103203	0.000155049	-0.000504477	-0.000205023	0.000658994	-0.000387149	-0.000221724	5.43768e-05			0.000375144	0.000386323	-0.000232413	0.000646367	7.36132e-06	-2.06963e-05
124	9.3	-0.000356939	-0.000407294	-0.000303152	-0.000613748	-1.86089e-05	-0.000392116	0.000152314	7.26761e-05	-0.000103151	-0.000191862	-2.05152e-05	-0.000485912	-3.16475e-05	8.49451e-05	-0.000556522	0.000331051	-0.000353828	0.000384366	-0.00081566			0.000184405	-0.000273258	-0.000125985	0.000271682	0.000181112	0.000260723	-0.000149407	0.000101817	7.29674e-05	-0.000176531	8.52758e-05	-2.31395e-05	-3.49724e-05	-0.000378751	-6.73973e-06	0.000734925	4.00494e-05	-0.000198588	-6.85962e-06			0.000316272	0.000399207	-0.000164971	0.000407553	-0.00015709	-2.51095e-05
125	9.375	5.64002e-05	-0.000119451	-0.000231938	-0.000216706	0.000419216	-8.02695e-05	0.000191466	-1.4741e-05	-7.99066e-05	-0.000409052	-2.378e-05	-0.00026718	-6.15602e-05	9.44233e-05	-0.000741789	-0.00010782	-0.000318255	0.000188921	-0.000315116			0.00029972	-0.000199574	-5.89232e-05	5.82218e-05	0.000119399	9.18917e-05	-0.000283491	0.000117811	1.8939e-05	-0.000210475	2.99084e-05	2.92973e-05	-0.000194658	-0.000297433	-1.82706e-05	0.000582756	0.000235736	-0.000356437	-8.20499e-05			0.00025637	0.000138889	-0.000116523	0.000466398	-0.000161506	-0.000234338
126	9.45	9.02004e-05	3.39906e-05	-0.000181759	-7.65608e-05	0.000263927	3.61529e-06	9.65978e-05	-4.33773e-05	-4.74535e-05	-0.000369207	-2.55575e-05	-0.000115572	-0.000147402	-2.52576e-05	-0.000616125	-0.000149183	-6.06045e-05	7.75187e-05	-0.000128813			0.00020266	-9.79007e-05	-5.82894e-06	-1.43813e-05	-3.75903e-05	-3.95668e-05	-0.000227921	7.00146e-05	6.56584e-06	-6.77496e-05	1.64343e-05	2.74722e-05	-0.000118163	-0.000228588	1.36604e-05	0.000292376	5.35224e-05	-0.000355079	3.9581e-05			0.000220852	-0.000157844	-8.22558e-05	0.000189883	-0.000105142	-1.39349e-05
[truncated: 32 more columns]

## Sheet: Fig 1K
	CS+	CS+	CS-	CS-
Samples	UnCued	Cued	UnCued	Cued
1	0.1609	0.38306	0.09969	0.10364
2	0.39463	0.53035	0.2238	0.14457
3	0.15038	0.15694	0.14859	0.10684
4	0.39219	0.43775	0.15734	0.22559
5	0.02539	0.05448	0.03078	0.02221
6	0.13533	0.16145	0.13	0.08991
7	0.09395	0.1573	0.04388	0.10374
8	0.19615	0.19153	0.14893	0.1299
9	0.27097	0.19757	0.09759	0.04866
10	0.25633	0.29885	0.12129	0.0335
11	0.23992	0.35318	0.06106	0.13604
12	0.13585	0.1911	0.03578	0.06791
13	0.18624	0.19681	0.14725	0.14789
14	0.08535	0.13073	0.04695	0.0427
15	0.1671	0.252	0.07707	0.06382
16	0.12446	0.32775	0.05701	0.10515
17	0.33469	0.33021	0.23878	0.27844
18	0.15078	0.22525	0.08799	0.14104
19	0.29764	0.24548	0.23751	0.12359

## Sheet: Fig 1N
	2s	2s	1s	1s	0..5s	0..5s
Samples	Cued	Uncued	Cued	Uncued	Cued	Uncued
1	0.75	0.66667	0.75	0.66667	0.83333	0.66667
2	0.63889	0.72222	0.58333	0.75	0.83333	0.66667
3	0.6	0.80556	0.54545	0.91667	0.83333	0.75
4	0.61111	0.83333	0.75	0.83333	0.83333	0.75
5	0.66667	0.66667	0.5	0.75	0.83333	0.75
6	0.80556	0.83333	0.75	0.83333	0.83333	0.91667
7	0.66667	0.66667	0.75	0.75	0.83333	0.83333
8	0.72222	0.66667	0.75	0.75	0.83333	0.66667
9	0.80556	0.88889	1	0.91667	0.75	0.75
10	0.72222	0.69444	0.75	0.91667	0.83333	0.83333
11	0.63889	0.69444	0.66667	0.75	0.75	0.66667
12	0.72222	0.86111	0.66667	0.66667	0.66667	0.75
13	0.69444	0.72222	0.66667	0.58333	0.83333	0.75
14	0.61111	0.72222	0.75	0.66667	0.83333	0.58333
15	0.61111	0.72222	0.83333	0.75	0.58333	0.58333
16	0.91667	0.77778	0.91667	0.75	0.83333	0.75
17	0.77778	0.69444	0.91667	0.83333	0.75	0.58333
18	0.88889	0.88889	0.91667	0.83333	1	0.66667
19	0.72222	0.75	0.75	0.77778	0.80556	0.69444

## Sheet: Fig 1O
		Uncued-CS+	Uncued-CS+	Uncued-CS+	Uncued-CS+	Uncued-CS+	Uncued-CS+	Uncued-CS+	Uncued-CS+	Uncued-CS+	Uncued-CS+	Uncued-CS+	Uncued-CS+	Uncued-CS+	Uncued-CS+	Uncued-CS+	Uncued-CS+	Uncued-CS+	Uncued-CS+	Uncued-CS+			Uncued-CS-	Uncued-CS-	Uncued-CS-	Uncued-CS-	Uncued-CS-	Uncued-CS-	Uncued-CS-	Uncued-CS-	Uncued-CS-	Uncued-CS-	Uncued-CS-	Uncued-CS-	Uncued-CS-	Uncued-CS-	Uncued-CS-	Uncued-CS-	Uncued-CS-	Uncued-CS-	Uncued-CS-			Cued-CS+	Cued-CS+	Cued-CS+	Cued-CS+	Cued-CS+	Cued-CS+
	Samples	1	2	3	4	5	6	7	8	9	10	11	12	13	14	15	16	17	18	19			1	2	3	4	5	6	7	8	9	10	11	12	13	14	15	16	17	18	19			1	2	3	4	5	6
Frames	Time (s)
1	0.075	-0.0031626	-0.00147194	0.00525213	-0.00546371	-0.00284109	-0.000784228	0.00359603	0.00541865	-0.000712377	-0.00696795	-0.00130734	-0.00251492	-0.0027652	-0.00150816	-0.0014115	-0.0017348	-0.00145633	-0.00322546	-0.00463767			-0.00755968	-0.0100872	-0.00689438	-0.00260716	-0.0011788	-0.0099584	-0.0109862	-0.00531815	-0.00642283	-0.00473023	-0.00384731	-0.00485045	-0.00303906	0.00150382	0.000182317	-0.0008927	-0.00531406	-0.00364423	-0.00457006			0.00222153	0.00314195	0.00242775	-0.00432112	0.0025293	-0.00232596
2	0.15	-0.00288817	-0.00145646	0.00606002	-0.00460643	-0.00311988	0.000959992	0.00642594	0.00620391	-0.00148968	-0.00919606	-0.00125752	-0.00317103	-0.00299327	-0.00253539	-0.00310732	-0.00265259	-0.00234977	-0.00340395	-0.00560918			-0.00999964	-0.0125372	-0.0101842	-0.00301879	-0.000959507	-0.013916	-0.0143309	-0.00364117	-0.00687726	-0.00533916	-0.00334579	-0.00474231	-0.00312111	0.00234118	0.000332007	-0.00203688	-0.00837728	-0.0042846	-0.00522582			0.00198208	0.00268902	-0.000140834	-0.00313003	0.00464498	-0.00503419
3	0.225	0.000505625	0.000758342	0.00445515	-0.00196847	-0.0029223	0.00250653	0.00856844	0.00630672	-0.000996575	-0.00988276	-0.00062403	-0.00229039	-0.0021144	-0.00322812	-0.00456567	-0.00293158	-0.00443019	-0.00125667	-0.00410339			-0.0114497	-0.0133286	-0.0122808	-0.00316631	-0.00034236	-0.0107808	-0.0113251	-0.000509898	-0.00507504	-0.0033704	-0.00102661	-0.0014483	-0.00257138	0.00490924	0.00281862	-0.00258214	-0.0106277	-0.00365051	-0.00406175			0.00106752	0.00198979	-0.00483827	0.00014531	0.00756362	-0.00724351
4	0.3	0.00169711	0.000185931	0.00107902	-0.00160233	-0.00504983	0.00338548	0.00806478	0.00343867	-0.00247858	-0.0105209	-0.000197742	-0.0014685	-0.000321035	-0.0045778	-0.00664386	-0.00542644	-0.00928881	0.00222113	-0.0022973			-0.0104829	-0.0122898	-0.0115045	-0.00426921	-0.00130794	-0.00519203	-0.004694	0.00489861	-0.00226835	-0.00149015	-0.00022463	-0.000435763	-0.00154588	0.00667731	0.00379904	-0.00247234	-0.0113167	-0.00311575	-0.00319915			0.00133367	0.00359445	-0.00841738	0.00316529	0.00997433	-0.00899855
5	0.375	0.000854826	-0.00041841	-0.00323882	-0.00446174	-0.00861818	0.000763439	0.00356964	-1.74212e-05	-0.00358115	-0.01005	-0.000197778	-0.000952606	0.000915775	-0.00622146	-0.00864493	-0.00797426	-0.0140385	0.00541265	-0.000531099			-0.00899786	-0.0110183	-0.0098145	-0.00751156	-0.00426575	0.00125989	0.00394967	0.00858925	-0.000810876	-0.000195532	-0.00130219	-0.00181462	-0.00173118	0.00802341	0.00489195	-0.00199146	-0.0105172	-0.00387709	-0.004132			0.00252625	0.00579862	-0.00909671	0.00400446	0.0105126	-0.0118191
6	0.45	0.00100632	0.000598422	-0.00440964	-0.00796336	-0.0117281	-0.00309993	-0.0013941	-0.00211159	-0.00365449	-0.0100851	-0.000361371	-0.00120889	-5.86111e-05	-0.0080932	-0.0090767	-0.00883366	-0.0160612	0.00706665	-0.000100741			-0.0100202	-0.011974	-0.00746261	-0.0112739	-0.00688215	0.00730084	0.0101585	0.0105232	0.000233913	0.000142348	-0.00278979	-0.00295507	-0.00171125	0.00921875	0.00514634	-0.00155482	-0.00928753	-0.00579366	-0.00641749			0.0044791	0.00833937	-0.00540713	0.00132873	0.00752373	-0.0129349
7	0.525	0.00127122	0.00135195	-0.00341083	-0.00944225	-0.0120451	-0.00596854	-0.00500126	-0.00331331	-0.0035722	-0.00935216	-0.000754619	-0.0019582	-0.00214847	-0.0088497	-0.00852903	-0.00929494	-0.0161702	0.00690354	-0.0013573			-0.0133206	-0.0143879	-0.005758	-0.0128759	-0.00756913	0.00809233	0.0104554	0.0131208	0.00196016	-0.000407156	-0.00371335	-0.00362283	-0.00212863	0.00819086	0.00299372	-0.00257524	-0.0082608	-0.00683007	-0.00891112			0.00597667	0.008439	-0.00148924	-0.00197003	0.00422618	-0.0116875
8	0.6	0.00115868	0.00196752	-0.000696947	-0.00706708	-0.0111498	-0.00756556	-0.00661861	-0.00322337	-0.00218397	-0.00796368	-0.00155958	-0.00376512	-0.00338223	-0.00991768	-0.00889774	-0.00826952	-0.0156401	0.00505238	-0.0030444			-0.0152352	-0.0143272	-0.00529196	-0.0106918	-0.00671014	0.00563809	0.00638949	0.0153002	0.00338073	-0.00144592	-0.00292324	-0.00322676	-0.00320655	0.00669023	0.00163411	-0.00334851	-0.00662482	-0.00632389	-0.0110314			0.0049761	0.00539414	-0.000594881	-0.0054028	0.00145871	-0.00841013
9	0.675	0.0008569	0.00154247	0.00477728	-0.00450125	-0.0101408	-0.00668197	-0.00530004	-0.00230757	-0.000965594	-0.00768173	-0.00285132	-0.00582189	-0.00414757	-0.0110417	-0.00942886	-0.00606128	-0.0135614	0.0043218	-0.00375556			-0.0144743	-0.0127221	-0.00558958	-0.00683574	-0.00477981	0.002891	0.00114001	0.0166777	0.00529121	-0.00184392	-0.00211558	-0.00292603	-0.00466554	0.00454658	0.000673189	-0.00356799	-0.0054554	-0.00514234	-0.012156			0.00377237	0.00342878	-0.000750154	-0.00681335	0.000406269	-0.00440451
10	0.75	-0.000881308	-0.000695333	0.00719056	-0.00370451	-0.00984929	-0.00503424	-0.00373959	-0.00199775	8.9387e-05	-0.00801995	-0.00358469	-0.00659767	-0.00507562	-0.0113567	-0.0105242	-0.0042552	-0.0119382	0.00447037	-0.00348761			-0.0134393	-0.0115441	-0.00694422	-0.00421387	-0.0036818	0.00122129	-0.00148182	0.0169895	0.00565218	-0.00183866	-0.00246394	-0.0046025	-0.00682205	0.00342365	0.000886604	-0.00490451	-0.00597451	-0.0037548	-0.0129091			0.00295837	0.00173588	-0.00282446	-0.0042299	0.00195556	-0.00190514
11	0.825	-0.0017297	-0.00130641	0.00651302	-0.00443321	-0.0113356	-0.00483539	-0.00506915	-0.00309801	0.000543912	-0.00857305	-0.00333741	-0.00736854	-0.00576881	-0.0122702	-0.0112762	-0.00321621	-0.0113554	0.00509849	-0.00192351			-0.0121798	-0.0104661	-0.00854408	-0.00517816	-0.00510385	0.00461138	0.00185876	0.0164476	0.00489022	-0.00154913	-0.00445696	-0.00760534	-0.0069632	0.00274129	0.00200489	-0.00605454	-0.00674834	-0.00341866	-0.013249			0.00117047	-0.000335377	-0.00306018	-0.0019742	0.00222086	-0.00191405
12	0.9	-0.000698699	0.000414269	0.00649799	-0.0072148	-0.0123747	-0.00653914	-0.00760879	-0.00322804	0.000814919	-0.0089983	-0.00289324	-0.00800375	-0.00633815	-0.0122738	-0.00993943	-0.00308884	-0.010089	0.00600285	0.000160344			-0.0115691	-0.0103666	-0.00805827	-0.00871769	-0.00744835	0.00933157	0.00559038	0.014553	0.00391295	-0.00162679	-0.00695015	-0.00956031	-0.00570179	0.00156764	0.00130018	-0.00594748	-0.00569975	-0.00397871	-0.013491			0.000269112	-0.00212063	-0.00140029	-0.00354923	-0.000693399	-0.00332329
13	0.975	0.00147708	0.00301686	0.00772274	-0.00702928	-0.0107121	-0.00631341	-0.00960813	-0.00277709	0.00141798	-0.00928302	-0.00268352	-0.00864108	-0.0047756	-0.0119965	-0.0082398	-0.00469059	-0.0101131	0.00563722	0.00124937			-0.0123219	-0.010593	-0.00729869	-0.0100876	-0.00877036	0.00923655	0.00695353	0.0114165	0.00203325	-0.00291685	-0.00797107	-0.00996333	-0.00323875	-0.000497242	-0.000370744	-0.00480338	-0.00463764	-0.00415729	-0.01307			-0.000369929	-0.00429451	-0.00187462	-0.00789392	-0.00556566	-0.00348629
14	1.05	0.00330449	0.00381141	0.00827009	-0.00389744	-0.00710392	-0.0044661	-0.00985588	-0.00211592	0.0014868	-0.00872007	-0.00361061	-0.0100733	-0.00175754	-0.0111481	-0.00630991	-0.00691778	-0.0104745	0.00415745	0.00140382			-0.0123692	-0.0099864	-0.0076655	-0.008145	-0.00745059	0.00922677	0.00851616	0.00800399	0.000851373	-0.00383106	-0.00692903	-0.00749443	-0.000540821	-0.00205264	-0.00111186	-0.00380082	-0.00434457	-0.00353254	-0.0115383			-0.00137405	-0.00535258	-0.00495553	-0.0128512	-0.0112539	-0.00327009
15	1.125	0.00217778	0.00105947	0.00984707	-0.000608082	-0.00364824	-6.54445e-05	-0.00548929	-0.00195405	0.00114988	-0.0092237	-0.00520158	-0.0106768	-2.22757e-05	-0.0100928	-0.00581638	-0.00757388	-0.00794145	0.00168512	0.000477377			-0.011276	-0.00774083	-0.00825257	-0.00330588	-0.00408148	0.0069678	0.0076367	0.00439836	-0.00096217	-0.00449297	-0.00473664	-0.00494969	0.000585967	-0.00247644	-0.00189104	-0.00234946	-0.00277447	-0.00210546	-0.00972084			-0.000958347	-0.00425168	-0.0102352	-0.0153369	-0.0157127	-0.0052112
16	1.2	0.00108991	-0.000296052	0.0083116	0.00287954	-0.000951371	0.00576555	0.000341338	-0.00245879	0.000213964	-0.010506	-0.00609869	-0.010411	-0.000686088	-0.00872328	-0.00618825	-0.00698109	-0.00579441	-0.000435241	0.000109804			-0.00972991	-0.00591461	-0.00857866	0.00222135	-0.000379921	0.00520401	0.00835559	0.00304538	-0.00293927	-0.00472767	-0.00250944	-0.00329775	-0.000163179	-0.00207757	-0.00236861	-0.0014225	-0.00307371	-0.00105659	-0.00826833			-0.000638006	-0.00237102	-0.0146564	-0.0141442	-0.017584	-0.00570047
17	1.275	0.00129279	-0.000507999	0.003629	0.00468125	0.000190852	0.00660647	0.00282134	-0.00318033	-0.00107957	-0.0110094	-0.00696965	-0.0107686	-0.00163633	-0.0069038	-0.00662191	-0.00555884	-0.00468019	-0.0013065	-0.000297105			-0.00957328	-0.0067848	-0.00615496	0.00515235	0.00142515	0.00904619	0.0122722	0.00438168	-0.00420096	-0.00447425	-0.00193238	-0.00277746	-0.00176833	-0.000277904	-0.00281655	-0.00124468	-0.00293251	3.74936e-05	-0.00713491			-0.00103857	-0.00103171	-0.0149336	-0.0115295	-0.0174431	-0.00425004
18	1.35	0.00184135	-0.000418434	0.00121028	0.00520744	0.000431084	0.00432382	0.00231155	-0.00392414	-0.00143542	-0.0119999	-0.00722258	-0.00999088	-0.00185145	-0.00526273	-0.00737179	-0.004286	-0.00403523	-0.00123996	-0.000278394			-0.00980829	-0.00702554	-0.00303378	0.00498992	0.00111484	0.0122363	0.0132628	0.00705093	-0.00443915	-0.00428869	-0.00280461	-0.00371577	-0.00260188	0.000487449	-0.0035743	9.23119e-05	-0.00083337	0.00134769	-0.00596722			-0.0013785	0.000724915	-0.0129031	-0.0090048	-0.0150851	-0.00282373
19	1.425	0.00259682	-0.000966697	-0.000302144	0.00770137	0.00368067	0.00176005	-0.000322712	-0.00319102	-0.00128746	-0.0118107	-0.00648082	-0.00863951	-0.00159505	-0.00425887	-0.00791804	-0.00402383	-0.00459585	-0.000336014	0.000228535			-0.00909273	-0.00714296	-0.00128241	0.00325683	0.000139279	0.0121749	0.012824	0.00982668	-0.00436241	-0.00462856	-0.00380006	-0.00393589	-0.0020805	0.00109409	-0.00370115	0.00108691	0.000319643	0.00181931	-0.00528475			-0.000586216	0.00371456	-0.0111491	-0.00461666	-0.0109712	-0.00138825
20	1.5	0.00125422	-0.00291282	0.000185359	0.0106665	0.00668968	-0.0010507	-0.00335593	-0.00153412	-0.000736541	-0.0111439	-0.0054873	-0.00757571	0.000334924	-0.00334719	-0.00814506	-0.00355225	-0.00363584	0.000383227	-4.06916e-06			-0.00835086	-0.00680008	-0.000657461	0.00126619	-0.000710439	0.0109548	0.0123477	0.00994687	-0.00486535	-0.00542988	-0.00392287	-0.00364171	-0.00103726	0.00137044	-0.00339453	0.000109184	-0.000271552	0.00283537	-0.00381941			0.000701595	0.00545609	-0.0111469	-0.00107408	-0.00660888	-0.00231506
21	1.575	-0.00023995	-0.00313386	-1.74209e-05	0.0109577	0.00733884	-0.00135071	-0.00315415	-0.000807161	-0.000433579	-0.00980363	-0.00443483	-0.00637003	0.00266143	-0.00285649	-0.00850684	-0.00299315	-0.00250853	0.000429041	0.000246097			-0.00611552	-0.00444676	0.00145991	-0.000630683	-0.000943789	0.00747628	0.0104946	0.00681075	-0.00566032	-0.00554615	-0.00382715	-0.00311688	-0.00029594	0.00146067	-0.00303798	-0.00110111	-0.0013598	0.00338717	-0.00220767			0.00182749	0.00547023	-0.0108947	0.00056977	-0.00307819	-0.0047019
22	1.65	-0.000213628	-0.00152522	-0.00194889	0.0100684	0.00698099	0.000373791	-0.000282195	0.000115649	-0.000483721	-0.00768483	-0.00366442	-0.00589902	0.00494979	-0.00249983	-0.00823679	-0.00230754	-0.0022075	0.000674576	0.000909229			-0.00415616	-0.00307083	0.00385137	-0.00139514	-0.000175366	0.00563745	0.010637	0.0035274	-0.0060765	-0.00527263	-0.00339908	-0.00225713	7.97444e-05	0.00160431	-0.0032164	-0.000578252	-1.39256e-05	0.00370484	-0.000442764			0.00142686	0.00387464	-0.00808815	0.000598405	-0.00207388	-0.00589946
23	1.725	0.000311709	0.000633619	-0.000819384	0.00738991	0.00383599	0.00072501	0.00184006	0.00207407	0.000463194	-0.00546331	-0.00373332	-0.00524378	0.00690574	-0.00130159	-0.00664488	-0.00161041	-0.0017391	0.000771114	0.000802652			-0.00334069	-0.002042	0.00569123	7.47002e-05	0.00157035	0.00649607	0.0101783	0.0012986	-0.00519633	-0.00390686	-0.00291194	-0.00166602	-0.00174034	0.00095459	-0.00401106	0.000541751	0.00105105	0.0034083	0.00132219			0.000135787	0.00173589	-0.00435157	-0.000565799	-0.00281819	-0.00487606
24	1.8	0.000698356	0.00160948	0.00104296	0.00455771	0.00196116	-0.00058266	0.00187953	0.00253332	0.000882223	-0.00316067	-0.00311398	-0.00361107	0.00670195	-0.000371055	-0.00469216	0.000450282	-0.000531906	0.000757222	0.000682478			-0.00148828	1.30253e-05	0.0038461	0.00168365	0.00272501	0.00703838	0.0084078	0.00193174	-0.00308962	-0.00187255	-0.00277603	-0.00223536	-0.00360523	0.000286276	-0.004452	0.00188551	0.00150656	0.00256414	0.00229153			-0.000376542	0.00176431	-0.0022049	-0.00250435	-0.00409289	-0.0027654
25	1.875	-0.000324085	0.000701715	0.00467554	0.00320218	0.0018256	-0.00236378	0.000326878	0.00378612	0.00178975	-0.00168183	-0.00168221	-0.00155804	0.00408164	0.000307705	-0.00242804	0.00191199	0.000740043	0.000269681	9.16657e-06			-0.000522395	0.000927428	-0.0024918	0.00215107	0.00250063	0.00732275	0.00670631	0.00400059	-0.00114374	-0.00107321	-0.00264145	-0.00282153	-0.00305028	-0.000381195	-0.00418831	0.00258215	0.000784002	0.00118217	0.00234025			0.00012209	0.00327604	-0.00286589	-0.00316872	-0.00371872	-0.00123735
26	1.95	-0.00073039	0.00143338	0.00649431	0.00326399	0.00242505	-0.0034187	-0.00215233	0.00294646	0.00165618	-0.000782591	0.000315899	0.000181061	1.36483e-05	4.71474e-05	-0.00129196	0.00247829	0.0018763	-0.0012563	-0.00091302			-0.000360449	0.000392526	-0.0066199	0.00134263	0.00111102	0.00439909	0.00327633	0.00423872	-0.000105757	-0.00084146	-0.00228347	-0.00268025	-0.00224771	8.13204e-05	-0.00267067	0.00148769	-0.00152338	-0.000647177	0.0012744			0.000749943	0.00314722	-0.00352075	-0.00236615	-0.00112453	-0.000544149
27	2.025	0.000545874	0.00264261	0.00398542	0.00324487	0.00263303	-0.00307426	-0.00314194	-0.000394228	0.000200832	-0.000489304	0.00200223	0.000792815	-0.00232659	7.70279e-05	-0.000798488	0.00114992	0.00109776	-0.00239453	-0.00149769			0.000572427	-0.000106611	-0.00696622	-0.000932557	-0.000563496	0.000617719	-0.000419214	0.00281451	0.000279751	-0.000712487	-0.0007915	-0.00158829	-0.000589658	0.00118484	0.000161566	0.000395627	-0.00295754	-0.00263211	-0.000716729			0.000152441	0.00122784	-0.00126137	-0.00220075	0.00194647	0.000560709
28	2.1	0.00160836	0.00249991	0.000992225	0.00174037	0.000980813	-0.00186505	-0.00130769	-0.00131589	0.000334522	-0.000592046	0.001987	0.00029604	-0.00275707	-0.00033886	-0.00130803	-0.00189191	-0.00154703	-0.0036746	-0.00245734			0.00115947	-0.0013484	-0.00424898	-0.00201531	-0.0018581	-0.00320872	-0.00400004	-0.000612894	-0.000448557	-0.00128909	0.00118199	0.000153764	0.00174717	0.00339607	0.00385288	0.000413598	-0.00260003	-0.00422564	-0.00250798			-0.0005958	-0.00138218	0.00215459	-0.00134382	0.00453154	8.42943e-05
29	2.175	0.00132202	0.000824105	-0.00104538	-0.00099572	-0.00166885	0.00027108	0.00120185	-0.000553891	0.000290926	-0.000452376	0.00144893	0.000132084	-0.00272395	-0.000950356	-0.00177132	-0.00451015	-0.00373782	-0.00491468	-0.00334663			0.0017309	-0.00227115	-0.00191994	-0.00135827	-0.00178907	-0.00529226	-0.00540838	-0.00273054	-0.00100176	-0.000918024	0.00269755	0.00135748	0.00286446	0.00492046	0.00545317	0.00182897	-0.000558195	-0.00412831	-0.00288387			-0.00116397	-0.00220726	0.00406852	-0.00105569	0.00686579	-0.00068972
30	2.25	-0.000260598	-0.00163443	0.00193209	-0.00463256	-0.0047948	0.00148779	0.00274253	-0.000830401	-0.000694033	-0.000415173	0.000144728	-0.000268774	-0.00250058	-0.000527734	-0.000538319	-0.00639255	-0.00551682	-0.00588032	-0.00415648			0.00324778	-0.00149073	-0.00323562	-0.000337869	-0.00157909	-0.0040238	-0.00538852	-0.00165138	0.000155505	-0.00101995	0.00359798	0.00120184	0.00507423	0.00497878	0.00492136	0.00219809	0.000546904	-0.00323331	-0.00316903			-0.000469435	-0.000966903	0.00479392	-0.0021093	0.00800479	-0.000560745
31	2.325	-0.001958	-0.00259074	0.00747612	-0.00684126	-0.00548138	0.00168544	0.00277971	-0.00239641	-0.00199522	-0.000407527	-0.00151679	-0.000883167	-0.00354916	-0.000613298	0.000506763	-0.00797393	-0.00667059	-0.00699915	-0.0047808			0.00528232	-0.000320231	-0.00560314	-0.000647252	-0.00280505	-0.00216956	-0.00382252	0.000755387	0.00274989	-0.00191322	0.00293027	1.94579e-05	0.00686691	0.00451191	0.00422065	0.000819541	0.000597945	-0.00176081	-0.00337377			0.000716779	0.000324095	0.00792826	-0.00339224	0.00849483	0.00220893
32	2.4	-0.00232765	-0.00161252	0.0114916	-0.00560046	-0.00376715	0.00127801	0.000949959	-0.00303046	-0.00170068	-0.000176825	-0.00200748	-0.000615132	-0.00594563	-0.000500158	0.00143539	-0.00919243	-0.00663885	-0.00817092	-0.0060576			0.00625046	-0.000702439	-0.00850832	-0.0024216	-0.00371176	0.00336027	0.00112641	0.00440254	0.0060223	-0.00261653	0.00192488	-0.000591212	0.00689978	0.00408497	0.00321708	-0.00061271	0.00105724	8.02706e-05	-0.00286183			0.00129511	0.00088071	0.0113977	-0.00295252	0.0104532	0.00559597
33	2.475	-0.0012628	0.00138017	0.011349	-0.00284195	-0.00165212	0.000224564	-0.000967025	-0.00381454	-8.66164e-05	-0.000305501	-0.00145169	-0.000550822	-0.00699941	0.000146021	0.00247021	-0.0105783	-0.00489545	-0.0103674	-0.00824378			0.0074473	-0.000953809	-0.00992942	-0.00192343	-0.00265932	0.00867952	0.00411132	0.0075398	0.00933846	-0.00335848	0.00101588	-0.000871516	0.00580942	0.00504818	0.00387133	-0.00160535	0.00134796	0.00226343	-0.00214621			0.00154323	0.000519556	0.0138954	-0.000803796	0.0117555	0.00791454
34	2.55	-0.000413253	0.0031957	0.00803486	-0.00197544	-0.000489779	-0.000300374	-0.00239291	-0.00226114	0.00236203	-0.00098537	-0.000407238	-0.000914738	-0.00628505	0.000367258	0.00293008	-0.0108549	-0.00143357	-0.0132714	-0.0112129			0.0081636	-0.00102151	-0.00939515	0.000329923	-0.00157148	0.00925731	0.00450218	0.00904408	0.0115602	-0.00370046	0.000506158	-0.000511659	0.00392558	0.00596923	0.0041342	-0.00105605	0.00207737	0.00476406	-0.000800963			0.00272715	0.0018785	0.0178133	0.0016765	0.0133867	0.0105648
35	2.625	-0.000334165	0.00379235	0.00660935	-0.00368291	-0.000967692	-0.00184446	-0.00491488	0.00167768	0.0057742	-0.00167634	8.20271e-05	-0.00179008	-0.00553015	0.000187652	0.00351334	-0.0105926	0.00198104	-0.0160533	-0.0138111			0.00775208	-0.00285831	-0.00813317	0.00214123	-0.000510803	0.00815673	0.00398383	0.00949952	0.0136844	-0.00377428	0.000985791	9.35517e-05	0.00324442	0.00675232	0.00340775	-0.000116131	0.00282608	0.00696029	-6.3291e-05			0.00516224	0.00511041	0.018439	0.00435816	0.0143953	0.0118074
36	2.7	-0.000234438	0.00348616	0.00891686	-0.00645525	-0.00229814	-0.00484449	-0.0078751	0.00412152	0.00747846	-0.00318224	-0.000806943	-0.00397751	-0.00416434	0.000403848	0.00373584	-0.0104615	0.00512082	-0.0183608	-0.0151726			0.00649887	-0.00409473	-0.00737763	0.0023539	-0.000116599	0.00562757	0.00281129	0.00703573	0.013658	-0.00333686	0.00209281	0.000650959	0.00564649	0.00670916	0.00427392	0.00052242	0.00425699	0.00819223	7.959e-05			0.00879967	0.00991721	0.0209553	0.00438301	0.0120929	0.014963
37	2.775	-0.000817768	0.000599396	0.0129495	-0.00870523	-0.00319997	-0.00844239	-0.0114707	0.00554676	0.00694582	-0.00557676	-0.00304775	-0.00623471	-0.00409054	-0.000460058	0.00195997	-0.0104285	0.00285296	-0.0204001	-0.0164886			0.00599105	-0.00439059	-0.00980747	0.000992898	-0.000239818	0.00452778	0.00305124	0.00259283	0.0111527	-0.00218886	0.00377611	0.00191117	0.00958564	0.00738164	0.00690977	-0.000755522	0.0040546	0.00778829	-0.00139172			0.0115891	0.0130685	0.029422	0.00493103	0.00987222	0.0194277
38	2.85	-0.00247566	-0.00255578	0.0149717	-0.0101733	-0.0032184	-0.0109493	-0.0143302	0.00619435	0.00576217	-0.00806485	-0.00469202	-0.00742185	-0.00635864	-0.00215373	-0.0002457	-0.0126026	-0.0031531	-0.022617	-0.0177323			0.00569316	-0.00595344	-0.0138482	0.000299308	0.000651168	0.00503391	0.00443458	-0.00113205	0.00819548	-0.000812256	0.00472487	0.00249212	0.0133265	0.00934515	0.0106514	-0.00181838	0.00351453	0.00665658	-0.00342135			0.0120792	0.0131344	0.0379344	0.00737498	0.00781783	0.0214623
39	2.925	-0.00369733	-0.00456801	0.0144201	-0.0110622	-0.00248449	-0.010172	-0.0144733	0.00595188	0.00396652	-0.0110157	-0.00523708	-0.00836167	-0.00815467	-0.00328389	-0.0019039	-0.0151971	-0.0106188	-0.0253815	-0.0190641			0.00379955	-0.00877828	-0.0192052	0.00197137	0.00199727	0.0059777	0.00587254	-0.00104127	0.00521519	0.000637892	0.00492649	0.00277595	0.0157157	0.0115468	0.0137515	-0.00175561	0.00373115	0.00621411	-0.00427845			0.0112843	0.0124181	0.0462257	0.00926749	0.00675219	0.0220056
40	3	-0.00391867	-0.00419506	0.0127154	-0.00993013	-0.000738453	-0.00667224	-0.0133096	0.00416174	0.00134322	-0.0135825	-0.00477496	-0.008673	-0.00840672	-0.00262188	-0.000285107	-0.0163818	-0.0173341	-0.0269842	-0.0206338			0.000834001	-0.0127705	-0.0237145	0.00389825	0.00306224	0.00715737	0.00671573	0.00459449	0.00699531	0.00142624	0.00450513	0.00279212	0.0151204	0.0128783	0.0138255	-0.00206324	0.00315541	0.00650399	-0.00498489			0.0112941	0.0126546	0.0538717	0.0141072	0.0103333	0.0232786
41	3.075	-0.00203089	-0.000725623	0.0111449	-0.00834902	0.000340814	-0.00213442	-0.0111822	0.00427387	0.000217788	-0.0152908	-0.00382876	-0.00830188	-0.00677505	-0.00105086	0.0012787	-0.0160312	-0.0200188	-0.0279412	-0.0221994			-0.00204226	-0.0159333	-0.0258016	0.00436185	0.00219877	0.00725279	0.0066156	0.0129614	0.0118332	0.000280309	0.00357317	0.00185401	0.0120381	0.0133151	0.0121629	-0.00194076	0.00283552	0.00553152	-0.00559656			0.0127808	0.0144477	0.0575772	0.0191832	0.0145865	0.0254217
42	3.15	0.00130741	0.00322099	0.00943448	-0.00665131	0.00142793	0.00253441	-0.00745533	0.00498881	-9.30796e-06	-0.0160843	-0.00335201	-0.00871676	-0.0045225	0.000568117	0.00212185	-0.0126985	-0.0183761	-0.0281696	-0.0229357			-0.00424199	-0.0186587	-0.0264806	0.00316213	0.000445986	0.0065726	0.00600547	0.0188211	0.0157409	-0.00173204	0.00217025	0.000810234	0.00914729	0.0129726	0.0100613	-0.0033347	0.00211727	0.00492649	-0.00572467			0.0148711	0.0159383	0.061621	0.0215871	0.0182227	0.0285546
43	3.225	0.0036998	0.00632824	0.00659431	-0.00523938	0.00307888	0.00725685	-0.00354466	0.00476921	-0.00025044	-0.0173507	-0.00331517	-0.00887266	-0.00158452	0.00324014	0.0059017	-0.00771637	-0.0139376	-0.0278778	-0.0235188			-0.00515184	-0.0199032	-0.0255418	0.00190676	0.000135713	0.00645249	0.00650658	0.019297	0.0173255	-0.00458287	0.000739698	7.83894e-05	0.00858779	0.011084	0.00659708	-0.00519346	0.000581605	0.00352057	-0.00659142			0.0169173	0.0155496	0.0668628	0.0243477	0.0220592	0.0315928
44	3.3	0.00628897	0.00944951	0.00364726	-0.0065053	0.0039569	0.00853122	-0.00211034	0.0049306	-0.000798778	-0.0177873	-0.00333812	-0.00829055	0.00101134	0.00475373	0.00780558	-0.00369983	-0.0100645	-0.0274961	-0.0236107			-0.00592092	-0.0199859	-0.0226874	0.00390124	0.00110375	0.00690994	0.00800132	0.018117	0.0172689	-0.00757144	0.000186498	0.000278011	0.0103903	0.00969181	0.00425538	-0.00548998	-0.000232092	0.00188264	-0.00852172			0.0173748	0.0143493	0.0741321	0.025443	0.0242511	0.0337499
45	3.375	0.00881745	0.0117896	0.00353253	-0.00587022	0.0068014	0.00726441	-0.00255219	0.00274091	-0.00137629	-0.0181886	-0.00329285	-0.00689196	0.00247693	0.00661113	0.0101627	-0.000147593	-0.00639277	-0.0267965	-0.0231185			-0.00685472	-0.0209019	-0.0209939	0.00999945	0.0038445	0.00696228	0.00795812	0.0172567	0.016527	-0.00786536	0.0010025	0.00147996	0.0140363	0.00956205	0.00413411	-0.00309831	0.00100408	0.00208345	-0.00941704			0.0184884	0.0138883	0.0799743	0.0274395	0.0270277	0.035484
46	3.45	0.008232	0.012409	0.00659751	-0.00082099	0.0113222	0.00380329	-0.00601111	-0.000331764	-0.00153344	-0.0189928	-0.00331026	-0.0050805	0.00489412	0.0104471	0.0131244	0.00151749	-0.00459106	-0.0241071	-0.0207265			-0.00717208	-0.0207853	-0.0217692	0.0184424	0.00892295	0.00474401	0.00569297	0.0169308	0.0150793	-0.00671329	0.0017953	0.00137029	0.0162311	0.011099	0.00487628	0.000488215	0.00219575	0.00434471	-0.00911583			0.0203282	0.0149366	0.0794688	0.0338441	0.0306024	0.0383358
47	3.525	0.00752278	0.0133913	0.0098075	0.00610261	0.0150541	0.000450283	-0.00902618	-0.00263599	-0.000682428	-0.0166958	-0.00250428	-0.00203535	0.00680278	0.012612	0.0130572	0.0042708	-0.00047178	-0.0195891	-0.0159473			-0.00576535	-0.0183711	-0.0242927	0.02828	0.0134978	0.00406754	0.00503906	0.0158028	0.0136212	-0.00443199	0.00258686	0.00105509	0.0153187	0.0150316	0.00831684	0.00410558	0.00264858	0.00830862	-0.00600872			0.0233967	0.018959	0.0729441	0.0417696	0.0359409	0.0430708
48	3.6	0.00699555	0.0135395	0.0100259	0.0131287	0.0183806	0.00219866	-0.00811226	-0.0054799	0.000155189	-0.0109026	0.00114065	0.00400825	0.00919955	0.0145979	0.013586	0.00753392	0.00475779	-0.0126489	-0.00731148			-0.00301121	-0.0167405	-0.0285756	0.0339758	0.0151714	0.00678659	0.00506326	0.0116737	0.0114353	-0.000615546	0.00325899	0.000812246	0.0144578	0.0192114	0.0126745	0.00676914	0.0028805	0.0134172	-0.00162117			0.0274743	0.0224323	0.062087	0.0505469	0.0427232	0.0473006
49	3.675	0.00772147	0.0149769	0.00705782	0.0188311	0.0219795	0.00688392	-0.00374798	-0.0045074	0.00132392	-0.000804114	0.00604431	0.0103951	0.0132107	0.0180876	0.0149576	0.0117031	0.00883643	-0.00303499	0.0028475			-0.000991843	-0.0164216	-0.0284744	0.0351503	0.0142082	0.0108585	0.00609643	0.006135	0.00953109	0.00293864	0.0036781	0.000378189	0.0143732	0.0223877	0.0162488	0.00839253	0.00422222	0.0191469	0.00325112			0.0302603	0.0251355	0.0521667	0.0595833	0.050667	0.0523939
50	3.75	0.0118495	0.0183129	0.00576753	0.0238133	0.0260924	0.0126975	0.00268544	0.000871081	0.00315722	0.0124971	0.0116029	0.01797	0.0169289	0.0221643	0.0162425	0.0152328	0.00945139	0.00788228	0.012655			0.00111418	-0.0148148	-0.0249338	0.0344269	0.00990869	0.0165775	0.00864403	0.00076475	0.0078108	0.00612478	0.00522424	0.00238763	0.0150017	0.023487	0.0180529	0.0116603	0.00802949	0.0225813	0.00660148			0.0331157	0.027673	0.0452108	0.067631	0.0601004	0.0590716
51	3.825	0.0166856	0.0218503	0.0054156	0.0276091	0.0298093	0.0185087	0.0100307	0.009401	0.00497049	0.021839	0.0171426	0.0253621	0.0208037	0.0268615	0.0163047	0.0190005	0.00822301	0.0185285	0.0218122			0.00199542	-0.0130843	-0.0209397	0.0319335	0.00429971	0.0182331	0.00829377	-0.00143677	0.00728893	0.00918306	0.00657215	0.00362442	0.018265	0.023188	0.0192458	0.015433	0.0129461	0.0252051	0.00832118			0.0354087	0.0289572	0.0428181	0.0766654	0.0681006	0.0632014
52	3.9	0.0204326	0.0250661	0.00471783	0.0320756	0.0341223	0.0241149	0.0179547	0.0197061	0.00814865	0.0304822	0.019904	0.0290863	0.0242208	0.0308927	0.0146881	0.021648	0.00640542	0.0258267	0.0280456			0.00139945	-0.0109821	-0.0162768	0.0318588	0.0010088	0.0156497	0.00684607	0.000142854	0.00758347	0.010664	0.00718503	0.00326851	0.0204118	0.0227787	0.0199899	0.0188403	0.01582	0.0275247	0.0108956			0.0365412	0.0300712	0.042272	0.0840662	0.0720147	0.0665016
53	3.975	0.0211161	0.0250099	0.00490654	0.0346391	0.0360207	0.0279894	0.0240564	0.0280063	0.0112807	0.033191	0.020618	0.0305248	0.0283961	0.033752	0.0153929	0.0239695	0.00792449	0.0299571	0.0329998			0.00191115	-0.00661557	-0.0122747	0.0323607	-0.00230032	0.0141748	0.00641401	0.00302597	0.00645194	0.0101962	0.00761901	0.00305855	0.0205267	0.0225164	0.0210235	0.0213058	0.016814	0.0308871	0.0143933			0.0375039	0.0314741	0.0433864	0.0870109	0.0727174	0.0691958
54	4.05	0.0201326	0.0233477	0.00488126	0.0349827	0.0370887	0.0317613	0.0314191	0.0340327	0.0151711	0.0330018	0.0205538	0.0310149	0.0316574	0.0339655	0.0168763	0.0273975	0.0137155	0.030734	0.0358212			0.00417994	-0.00139434	-0.0070548	0.0305083	-0.00809902	0.0159305	0.00843956	0.00451079	0.00461066	0.00907397	0.00808142	0.00280834	0.0212473	0.0232324	0.0253338	0.0218233	0.0167055	0.0345385	0.0184451			0.0382381	0.0333011	0.0443627	0.0872262	0.0713472	0.0713509
55	4.125	0.019336	0.0216944	0.0049455	0.0357024	0.0386889	0.0346591	0.0374613	0.0387407	0.0197708	0.0321665	0.0203993	0.030557	0.0331868	0.0327968	0.018656	0.0281399	0.0178809	0.027868	0.0353364			0.00699406	0.00390458	-0.000442387	0.0276277	-0.0145743	0.0199778	0.0125679	0.00482166	0.00257895	0.00801642	0.00821136	0.00303717	0.0218695	0.0254553	0.0309591	0.0220246	0.0167232	0.038459	0.0225917			0.0398352	0.0354436	0.0445902	0.0838304	0.0695356	0.0739156
56	4.2	0.0176316	0.0188956	0.00588087	0.0341857	0.0389434	0.035347	0.0412701	0.0408257	0.0225728	0.0237359	0.020174	0.0289814	0.0327037	0.0314664	0.0211905	0.0289301	0.020436	0.0225844	0.0307182			0.0123768	0.0109489	0.00642803	0.0247319	-0.021724	0.0233051	0.0153897	0.00338421	0.000338101	0.00786091	0.00931827	0.00566511	0.0220404	0.0267326	0.0350084	0.0225328	0.0182896	0.0416011	0.0251552			0.041789	0.0374275	0.0442164	0.0820777	0.0705135	0.0741674
57	4.275	0.0168115	0.0171126	0.00764188	0.0322705	0.0398687	0.0350466	0.0442894	0.0391203	0.0233066	0.0154858	0.0202709	0.0270307	0.0278338	0.0303407	0.0230523	0.0284584	0.0219037	0.0169195	0.02569			0.0177295	0.0170953	0.0106621	0.0222651	-0.0275493	0.023235	0.0168815	-0.0001095	-0.00103821	0.0087514	0.0097058	0.00736927	0.022	0.0271123	0.0378745	0.0233683	0.0203857	0.043617	0.0262992			0.0436672	0.039749	0.046271	0.0824812	0.0728675	0.0723764
58	4.35	0.0172857	0.0173929	0.0111615	0.030405	0.0398034	0.0330001	0.0442531	0.0350385	0.0222531	0.00377193	0.0203738	0.0258749	0.0230673	0.0304101	0.0236259	0.0271566	0.0198143	0.0123779	0.0212931			0.0217881	0.0207733	0.0125942	0.0218313	-0.0294143	0.0226662	0.0182069	-0.00171908	-0.000421229	0.00928662	0.00964601	0.00785697	0.0226441	0.0272795	0.0383739	0.023321	0.0221174	0.0459692	0.0277765			0.0453238	0.042135	0.0514114	0.0820175	0.0734715	0.0678202
59	4.425	0.0180111	0.0187506	0.0148558	0.0286009	0.0401611	0.0296819	0.0428878	0.0300678	0.0207461	-0.00551332	0.0210184	0.026198	0.0199027	0.0307532	0.0241358	0.0266809	0.0190601	0.00978873	0.0189485			0.0243243	0.0222818	0.0125282	0.0220767	-0.0288843	0.0213338	0.0189386	-9.75528e-05	0.00147484	0.00843401	0.00926191	0.00767164	0.0231036	0.0271209	0.0367615	0.0231232	0.0233297	0.0478816	0.0293914			0.0452224	0.0432772	0.0564988	0.0803047	0.0713618	0.0631834
60	4.5	0.0198213	0.0206495	0.0192106	0.0279027	0.0404388	0.0272039	0.0418603	0.0254207	0.0201687	-0.0105682	0.0227325	0.0279098	0.0192631	0.0310455	0.0248985	0.0270959	0.0193782	0.00938722	0.0197161			0.0265783	0.0233126	0.0141343	0.0233816	-0.0266154	0.0204479	0.0222591	0.00178583	0.00324315	0.00692889	0.00831025	0.00619697	0.0249489	0.0262242	0.034568	0.0238896	0.0248629	0.0491936	0.0311093			0.0453442	0.0449213	0.062145	0.0754014	0.0666392	0.0608185
61	4.575	0.0213464	0.022533	0.0249465	0.0271964	0.0398349	0.0279429	0.0422336	0.0221596	0.0211665	-0.0140687	0.0247373	0.0301112	0.0218596	0.0302593	0.0238761	0.0279627	0.0185651	0.00878703	0.0199308			0.0267608	0.0218007	0.0194753	0.0243031	-0.0235122	0.0239418	0.0292716	0.00336859	0.00461504	0.00494665	0.00776123	0.0059445	0.0277852	0.0257084	0.0331374	0.0258114	0.0264322	0.0500514	0.0324208			0.0455813	0.0459101	0.0655091	0.0690623	0.06001	0.0588601
62	4.65	0.0232295	0.0241587	0.02995	0.026085	0.039053	0.030297	0.0428462	0.0206344	0.0228467	-0.0137178	0.0261157	0.0304263	0.0229725	0.0295932	0.0237588	0.028966	0.018736	0.00740074	0.01795			0.0251024	0.019746	0.0259358	0.0236671	-0.0209498	0.0262108	0.0358249	0.00559578	0.00559939	0.00303832	0.00809431	0.0069542	0.0287974	0.0251417	0.0312929	0.0279134	0.0278307	0.050215	0.0333608			0.04466	0.0457036	0.0656554	0.0632142	0.0551808	0.0557144
63	4.725	0.024895	0.0249482	0.0338647	0.0254516	0.0376366	0.031198	0.0419223	0.0205678	0.0249301	-0.013688	0.0264498	0.028492	0.0229128	0.0281542	0.0226641	0.0303557	0.017607	0.00594378	0.0154844			0.0238258	0.0181425	0.0323694	0.0220645	-0.0194694	0.0291558	0.042625	0.00458225	0.00458253	0.00153229	0.00968985	0.00813361	0.0279049	0.0243592	0.0296825	0.0289405	0.0283655	0.0493759	0.0338851			0.044896	0.0462243	0.0663411	0.0605474	0.0527814	0.0526241
64	4.8	0.0253927	0.0253201	0.0375434	0.0247005	0.0352907	0.0316784	0.042134	0.02194	0.027899	-0.0132974	0.0257882	0.0256496	0.0228526	0.0262796	0.0207388	0.0314642	0.0164739	0.00748945	0.0168634			0.0224212	0.0158799	0.0345972	0.0180397	-0.0197959	0.0323149	0.0500972	0.000670968	0.00250052	0.000331265	0.00965725	0.00743805	0.0251745	0.0256141	0.0303666	0.029051	0.028503	0.0487882	0.0349706			0.0447472	0.0452551	0.0698058	0.057381	0.049176	0.0484311
65	4.875	0.0263463	0.0264852	0.0410264	0.0227168	0.0321576	0.0320071	0.0434602	0.0241014	0.0303347	-0.0138809	0.0257019	0.023119	0.0220553	0.025978	0.0229462	0.0322525	0.0155663	0.00965093	0.0180046			0.0230373	0.0162359	0.0301881	0.0148078	-0.0200392	0.0347141	0.0567068	-0.00368308	0.000884233	6.25363e-05	0.00861751	0.00594764	0.0213819	0.0262931	0.0299308	0.0276269	0.0267698	0.0479163	0.0351999			0.0432783	0.0431401	0.0758812	0.0529856	0.0451594	0.0460639
66	4.95	0.0269322	0.0268423	0.0423998	0.0200565	0.0290209	0.0323581	0.0447811	0.0247344	0.0306194	-0.0133728	0.0260588	0.0212414	0.0227046	0.0270077	0.0254962	0.0327679	0.0144164	0.012057	0.0207147			0.0242696	0.0174849	0.0223979	0.0139024	-0.0196393	0.0376592	0.0618181	-0.00750783	0.000304775	9.16728e-05	0.00706222	0.00412774	0.016324	0.0274821	0.030893	0.0266268	0.0252561	0.0462675	0.0342997			0.0424809	0.0412182	0.0811294	0.0483215	0.0393526	0.0456607
67	5.025	0.026471	0.0256661	0.0434831	0.0170734	0.0256198	0.0338832	0.0465985	0.0218444	0.0272357	-0.0121465	0.0258151	0.0193905	0.0224587	0.0286315	0.0275992	0.0332958	0.0135629	0.0128933	0.0204725			0.0249339	0.0181095	0.015476	0.0135414	-0.0193408	0.0376196	0.0634183	-0.00839794	0.00134123	3.08467e-05	0.00601101	0.00370335	0.0116057	0.0287037	0.0318271	0.0276008	0.0249664	0.0447463	0.0330825			0.0407059	0.0372666	0.0831519	0.0415925	0.0320938	0.0451482
68	5.1	0.0257394	0.0243476	0.0461041	0.0139975	0.0221299	0.034725	0.0465624	0.019641	0.0225569	-0.0103498	0.0248023	0.0171537	0.0201008	0.0289533	0.0271587	0.033951	0.0117302	0.00950542	0.0165595			0.0236446	0.0176691	0.0126919	0.0134288	-0.0184077	0.0344346	0.0606365	-0.00764096	0.00205903	0.000493513	0.0069273	0.0051708	0.00739269	0.0287407	0.031314	0.0283795	0.0231234	0.0429572	0.0311553			0.0372389	0.0324729	0.0789965	0.0375145	0.0278389	0.0453043
69	5.175	0.024811	0.0231761	0.0499864	0.0137091	0.0189876	0.0330292	0.0446355	0.0190227	0.0186245	-0.00887844	0.0239214	0.0162716	0.0175929	0.0269968	0.0232947	0.033796	0.00881396	0.00691603	0.0138293			0.0212896	0.0167445	0.0132522	0.0133559	-0.0186137	0.0300131	0.0568238	-0.00650915	0.00262825	0.00106008	0.00812856	0.00561909	0.00318455	0.0286725	0.0313266	0.0281525	0.0205904	0.0416857	0.0301162			0.0335271	0.0283956	0.0720502	0.0362165	0.0252693	0.0449064
70	5.25	0.0226573	0.021584	0.0546461	0.0120572	0.014681	0.0310613	0.0436483	0.0213023	0.0174567	-0.00984079	0.0234831	0.015329	0.016485	0.0226742	0.0180027	0.0345925	0.00753847	0.00396935	0.0104231			0.0185827	0.0152028	0.0160201	0.0112896	-0.0199262	0.0282394	0.0550565	-0.00666899	0.00274498	0.00290487	0.00775467	0.00438898	0.000975628	0.0273951	0.0312425	0.0263781	0.0142617	0.040947	0.0297475			0.0298046	0.0243907	0.0679544	0.0346639	0.0230049	0.0464012
71	5.325	0.0207669	0.0203686	0.0582805	0.00919752	0.0102852	0.0299294	0.0431354	0.0238175	0.0175808	-0.0116044	0.0233735	0.0147983	0.0156369	0.0188626	0.0139633	0.0343906	0.00627156	0.00307793	0.00976068			0.0171919	0.0145639	0.0181082	0.0100869	-0.0201578	0.0295727	0.0549494	-0.00922147	0.00207524	0.00525948	0.00563105	0.00247703	0.000792254	0.0258453	0.0332038	0.0234863	0.00874846	0.0403425	0.0296918			0.0257176	0.0208726	0.0663973	0.0316559	0.020168	0.0480311
72	5.4	0.0205226	0.0195348	0.0609134	0.00753004	0.0076573	0.028509	0.0419965	0.022213	0.0156284	-0.0153512	0.0225383	0.0133987	0.0152248	0.0165406	0.0134649	0.0333152	0.00524769	0.00143866	0.00763833			0.0162953	0.0156445	0.0146857	0.00989333	-0.0196574	0.0328444	0.0565743	-0.0106174	0.00275414	0.00732893	0.00319609	0.000714315	0.0016369	0.0252285	0.0359043	0.0217692	0.00654915	0.0396984	0.0299157			0.0230786	0.0188467	0.0697758	0.0269706	0.0161493	0.0491359
73	5.475	0.0192678	0.017011	0.0606002	0.00651089	0.00632082	0.0294912	0.0429086	0.0178839	0.012642	-0.0181213	0.0211343	0.0107383	0.0142654	0.0146439	0.012167	0.0316866	0.0040364	0.00182988	0.00832384			0.0157191	0.0159131	0.0101895	0.010745	-0.0176637	0.0355289	0.0586215	-0.00947263	0.00482589	0.00814196	0.00221588	0.000244529	0.00294519	0.0245917	0.0370013	0.0226142	0.00741614	0.0389677	0.0302852			0.0222939	0.0172671	0.0741159	0.0217604	0.0124263	0.050382
74	5.55	0.0175879	0.0149052	0.0581078	0.00566412	0.0044023	0.0315993	0.0451085	0.0125249	0.00943344	-0.0207273	0.0191496	0.00784901	0.0110515	0.0131992	0.0103023	0.0313121	0.00388339	0.00077739	0.0078354			0.0148263	0.0140599	0.00726613	0.0121061	-0.014916	0.0350839	0.0573237	-0.00655863	0.00700079	0.00738011	0.00263226	0.000439805	0.00314509	0.0237417	0.0375773	0.0258197	0.011894	0.0383352	0.0307486			0.0204239	0.0149724	0.0768049	0.0182086	0.0102936	0.0493405
75	5.625	0.0151519	0.0124213	0.0565072	0.00230861	0.000527627	0.0330918	0.0468507	0.0107882	0.00858486	-0.0246663	0.0177	0.00565213	0.00919289	0.0117035	0.00832021	0.0323208	0.00381852	-0.000241378	0.00849687			0.0118479	0.010671	0.00572594	0.0110465	-0.0136669	0.0322024	0.0543028	-0.00267991	0.00889283	0.00591284	0.00329273	0.000154433	0.0014881	0.0217248	0.0347174	0.0287895	0.0163069	0.0375692	0.0306418			0.0184586	0.0140828	0.0778758	0.0161603	0.00857905	0.0470147
76	5.7	0.0111254	0.00969858	0.0554044	-0.00361678	-0.00454318	0.0329769	0.0467013	0.0125402	0.0090267	-0.0284016	0.0158524	0.00421091	0.00722469	0.0109137	0.0069555	0.0331202	0.0038438	-0.00121235	0.00826971			0.00889302	0.00701534	0.00839973	0.0102211	-0.0127759	0.0309269	0.0545076	-0.000522343	0.0104123	0.00522793	0.00339099	-0.000638056	-0.000176265	0.019394	0.0334201	0.0299655	0.0193249	0.0364813	0.0301484			0.017938	0.0147465	0.0764459	0.0134979	0.00604626	0.0467982
77	5.775	0.00840493	0.0093963	0.0546687	-0.00988059	-0.00845943	0.0311816	0.0444547	0.0128939	0.00857672	-0.031809	0.0148787	0.00377022	0.00725642	0.0109095	0.00738042	0.0340872	0.00450379	-0.00433828	0.00589536			0.00666688	0.00471674	0.011914	0.00975681	-0.0111179	0.0340798	0.057151	-0.00021662	0.0106143	0.00555443	0.00231336	-0.00217998	-0.00164685	0.0166692	0.0320159	0.0297318	0.0205473	0.0342965	0.0293537			0.016844	0.0151367	0.0731271	0.00871788	0.00259826	0.0462584
78	5.85	0.00707167	0.00941587	0.0530572	-0.0129823	-0.00840439	0.0290433	0.0428043	0.0146482	0.009913	-0.0346082	0.015137	0.00435129	0.00751304	0.0107455	0.00841734	0.0329159	0.00328517	-0.00485132	0.00481625			0.00597726	0.00608699	0.0138603	0.0109058	-0.00816737	0.0370786	0.0609697	7.29267e-05	0.0120794	0.006171	0.000993793	-0.00364752	-0.00179336	0.0132507	0.0288314	0.0281512	0.0205353	0.0318619	0.0282429			0.0169084	0.0171606	0.0695422	0.00261711	-0.00137098	0.0470434
79	5.925	0.00718335	0.0105179	0.0532972	-0.0116263	-0.00549752	0.0298825	0.0449616	0.0169921	0.0117613	-0.0330501	0.0150621	0.00423923	0.00907319	0.010658	0.00936632	0.0313484	0.00309849	-0.00631856	0.00323929			0.00712232	0.00917592	0.0147489	0.0125113	-0.00512224	0.0390374	0.064582	0.00119294	0.0143778	0.00806407	-0.000188259	-0.0053088	3.94133e-05	0.0110852	0.0271997	0.0267542	0.0202956	0.0303055	0.0275943			0.0175957	0.0199337	0.0680691	-0.0030573	-0.00480332	0.0433997
80	6	0.00778997	0.0118663	0.0528155	-0.00871125	-0.00211834	0.032882	0.0479697	0.0183208	0.0128557	-0.0318177	0.0149931	0.00347214	0.0111833	0.0108992	0.0105354	0.0305011	0.00368089	-0.00644019	0.00248343			0.0084041	0.010923	0.0135431	0.0133318	-0.0016703	0.038393	0.064054	0.00464351	0.0170789	0.0116551	-0.00112752	-0.00657772	-0.000457575	0.00927313	0.0234059	0.0253078	0.0199037	0.0300443	0.0278368			0.0180424	0.020883	0.0672137	-0.00611338	-0.0055393	0.0384679
81	6.075	0.00761499	0.011864	0.0516794	-0.0077046	-4.49227e-06	0.0337054	0.0491418	0.0233891	0.0153787	-0.0305451	0.0135041	0.0014788	0.011256	0.0112962	0.0107973	0.0299751	0.00517473	-0.00741082	0.000335639			0.00747437	0.00852328	0.0108758	0.0136217	0.00186737	0.031718	0.0582075	0.00942016	0.0204312	0.0162123	-0.000764873	-0.00578482	-0.00215879	0.00712608	0.0189962	0.0233386	0.0202757	0.0292534	0.0275371			0.0181251	0.0213935	0.067298	-0.00564625	-0.00363004	0.037141
82	6.15	0.0061048	0.0113119	0.0547288	-0.00743639	0.000493501	0.0344809	0.0483384	0.0271621	0.0159641	-0.026978	0.0115782	-0.00025254	0.0129715	0.0109503	0.0106887	0.0299404	0.00715753	-0.00738832	0.000206665			0.00379527	0.00397151	0.00769451	0.0143097	0.00501959	0.0253929	0.0512196	0.0117913	0.0210454	0.0208283	0.000418796	-0.00469723	-0.00704082	0.00584809	0.0159452	0.0227712	0.022557	0.0272812	0.0262707			0.0185268	0.0229063	0.0678915	-0.0036558	-0.00137787	0.0356758
83	6.225	0.00520498	0.0117314	0.057936	-0.00757587	0.00111969	0.0316454	0.0438689	0.0292122	0.0148075	-0.0242475	0.0104775	-0.000700549	0.0149675	0.0106807	0.00959611	0.0290058	0.00733232	-0.00553651	-0.000628969			0.000968463	0.00134973	0.00447303	0.01421	0.0083758	0.0230674	0.0475938	0.0135415	0.0212068	0.0277136	0.00189473	-0.00265687	-0.0137623	0.00652647	0.0153851	0.0222102	0.0245118	0.0251372	0.0244393			0.0191618	0.0225454	0.0670279	-0.00223948	-0.000466725	0.0366111
84	6.3	0.00590799	0.01308	0.0629295	-0.00714725	0.00244442	0.0284525	0.0408887	0.030255	0.0155593	-0.0210405	0.0105552	-0.000664722	0.0172829	0.00903456	0.00642074	0.0285804	0.0077661	-0.00266378	0.000340071			0.000270555	0.00172669	0.00447144	0.0138278	0.0105447	0.0246256	0.0465338	0.0160259	0.0205908	0.0309264	0.00343669	-0.000598934	-0.0189898	0.00827514	0.0161476	0.0210284	0.0257784	0.0218187	0.0210257			0.018063	0.0206933	0.0646004	-0.00297225	-0.00142795	0.0338233
85	6.375	0.00683677	0.0144835	0.0681501	-0.00621475	0.00362481	0.0288093	0.0390548	0.0306467	0.0170003	-0.0188157	0.0111306	-0.000642529	0.019698	0.00782745	0.00409945	0.0286688	0.00762999	0.000652614	0.00151289			0.00215005	0.00610129	0.00880622	0.0109947	0.0100671	0.0268097	0.0470228	0.0193563	0.0197054	0.0305663	0.00381558	-0.000214821	-0.0222023	0.0113149	0.0190997	0.0190249	0.0262629	0.0193038	0.0171531			0.0180292	0.0199003	0.060011	-0.00467146	-0.00312956	0.0276847
86	6.45	0.00892291	0.0167929	0.068824	-0.00723853	0.00366698	0.0245348	0.0334846	0.0309902	0.0185606	-0.0199372	0.0106143	-0.00158551	0.0202763	0.00766272	0.00389901	0.0279764	0.00722079	0.000402839	-0.000254556			0.00734773	0.0115993	0.0126128	0.0063424	0.00812221	0.0302979	0.0498107	0.0225175	0.0186737	0.028763	0.00399902	0.000679025	-0.0217119	0.0146876	0.0218842	0.0160254	0.0254453	0.0182887	0.0135446			0.0183202	0.0184477	0.0554682	-0.00547637	-0.00339765	0.0251433
87	6.525	0.0102844	0.0179259	0.0657597	-0.00931318	0.00248702	0.0193667	0.0273419	0.028562	0.0186802	-0.0236305	0.00967674	-0.00289016	0.0201068	0.00816729	0.00524772	0.0276951	0.00642712	-0.00239172	-0.00336396			0.0124889	0.0144954	0.0121531	0.00269823	0.00568277	0.0317373	0.0491171	0.0242467	0.016855	0.0237669	0.00457219	0.00172171	-0.0188999	0.0150422	0.0210736	0.0133367	0.0238207	0.0172845	0.010118			0.0180796	0.0176571	0.0521152	-0.00504967	-0.00143584	0.0276773
88	6.6	0.0106685	0.0190402	0.0614188	-0.0120087	0.000933071	0.0145453	0.0217858	0.0253508	0.0175097	-0.0267389	0.00869749	-0.0039416	0.0192755	0.00946362	0.00631692	0.0262537	0.00401796	-0.00572601	-0.00753815			0.0135804	0.0124355	0.00703703	-6.83853e-05	0.00445686	0.0290054	0.0462165	0.0234901	0.0143758	0.0199669	0.00527207	0.00178432	-0.0140106	0.0137088	0.0191212	0.012183	0.0221887	0.0171831	0.00775626			0.0179746	0.0172319	0.0497023	-0.00334268	0.000853422	0.0332918
89	6.675	0.0109352	0.0200168	0.058279	-0.0146455	-5.04204e-05	0.00916082	0.0177725	0.0200331	0.013939	-0.029586	0.00804523	-0.00468982	0.019167	0.009144	0.00620307	0.024281	0.000780208	-0.00781647	-0.0102459			0.0122234	0.00867865	0.000497957	0.000375666	0.00553834	0.0265636	0.0430788	0.0217107	0.0118905	0.0147731	0.00617137	0.00206223	-0.00870045	0.0127152	0.0169116	0.0124351	0.0210348	0.0163861	0.00588725			0.0172427	0.0156139	0.0488991	-0.00207959	0.00199975	0.0365024
90	6.75	0.0108266	0.0202544	0.0553704	-0.0156387	-0.000511718	0.00751236	0.0170357	0.0116814	0.00754722	-0.030548	0.00805567	-0.00509285	0.0206329	0.00851707	0.00678007	0.0220551	-0.00233497	-0.00875156	-0.0124294			0.0107638	0.00522998	-0.00287666	0.00220509	0.00684398	0.0232263	0.0389447	0.0212849	0.0115611	0.0114021	0.00682924	0.00222018	-0.00442815	0.0107887	0.0141697	0.0130321	0.0209384	0.0144039	0.00449336			0.0167125	0.0140881	0.048152	-0.00323132	0.000921172	0.0350018
91	6.825	0.0114848	0.0218062	0.0519592	-0.0165392	-0.00225039	0.00764076	0.0165731	0.00222833	0.00136419	-0.029263	0.00811118	-0.00562885	0.0231143	0.00688932	0.00588302	0.0212717	-0.00316648	-0.00891672	-0.0134209			0.0091758	0.0020227	-0.00262273	0.0043366	0.00791264	0.0200477	0.0355275	0.0236792	0.0125619	0.00997854	0.00735647	0.00247474	-0.00184201	0.0106703	0.0137015	0.0130923	0.0209634	0.0119886	0.00321908			0.0154466	0.0131789	0.0479421	-0.00481913	-0.000316878	0.0317876
92	6.9	0.0118535	0.0216076	0.0465309	-0.0186457	-0.00493642	0.00700281	0.0136295	-0.00361539	-0.00293064	-0.028283	0.00840195	-0.00543125	0.0265645	0.00585016	0.00601687	0.0210125	-0.00332846	-0.00912559	-0.0135165			0.00919427	0.000701245	0.000107496	0.00357617	0.00597639	0.0180225	0.0322511	0.0280253	0.0156905	0.00993347	0.00791612	0.00364995	-0.00131271	0.0110393	0.0130646	0.0119271	0.0204152	0.00964679	0.00217419			0.0155376	0.013902	0.0483424	-0.00561073	-0.000753527	0.0296485
93	6.975	0.0101409	0.0192096	0.0404627	-0.0208175	-0.00833529	0.00350158	0.0080062	-0.00480842	-0.00436466	-0.0260557	0.0087676	-0.00548222	0.0263099	0.00582764	0.00672504	0.0215714	-0.00256957	-0.0102058	-0.0149719			0.00988956	-0.000902043	0.00418954	-0.00051862	0.00108176	0.0170396	0.0305413	0.0313507	0.0175188	0.0145296	0.00877958	0.0047472	-0.0017098	0.00995617	0.0111564	0.0102494	0.0191663	0.00795954	0.00180486			0.015029	0.0131698	0.0476866	-0.00509404	-0.00120847	0.032256
94	7.05	0.00760143	0.0155944	0.038916	-0.0227801	-0.0121838	-0.000250388	0.00241365	-0.00331398	-0.00385425	-0.025672	0.00905593	-0.00603318	0.023035	0.00554686	0.00534344	0.0233248	-0.00157924	-0.0110864	-0.0151216			0.00860658	-0.00351463	0.00735789	-0.00556291	-0.00305505	0.0174919	0.031279	0.0339305	0.0187792	0.01905	0.00887661	0.00438646	-0.00219758	0.0088016	0.0098975	0.00847083	0.0175012	0.00746329	0.00245714			0.0141811	0.0119744	0.0449664	-0.00268868	-0.000694172	0.0328606
95	7.125	0.00421244	0.0118819	0.042657	-0.0240881	-0.0147525	-0.00414478	-0.00278478	-0.000787648	-0.00272662	-0.0267335	0.00821373	-0.00745254	0.0188391	0.0052376	0.00564372	0.02314	-0.0022254	-0.0101081	-0.0134492			0.00651268	-0.00639248	0.00891829	-0.00703009	-0.00453883	0.01944	0.0323998	0.03582	0.0194162	0.0215495	0.00864622	0.00285315	-0.00181575	0.00684236	0.00826777	0.00738303	0.0162635	0.00737441	0.00402124			0.0144806	0.0116716	0.0408739	-0.000560027	-0.000509316	0.0319143
96	7.2	0.00221213	0.00919602	0.047064	-0.0234211	-0.0167349	-0.00681357	-0.00675791	-0.000930741	-0.00218585	-0.0274234	0.00723984	-0.00894001	0.0152572	0.00556084	0.00598224	0.0226573	-0.00193423	-0.00764902	-0.0110684			0.00495058	-0.00732477	0.00813009	-0.00614375	-0.00406093	0.0184916	0.029243	0.0354756	0.0180039	0.0216101	0.00768075	0.00130976	-0.00139637	0.00437223	0.00688665	0.00708817	0.0156045	0.00783842	0.0067153			0.0127582	0.0096612	0.0361092	-0.000688253	-0.0016055	0.0319309
97	7.275	0.00162169	0.00898656	0.0475719	-0.0227084	-0.0190886	-0.00881758	-0.0104485	-0.00450284	-0.00316214	-0.027246	0.00567689	-0.0107143	0.0126742	0.00556165	0.0059574	0.0215913	-0.00188049	-0.00641584	-0.0089015			0.00460685	-0.00527064	0.0047218	-0.00329174	-0.00269161	0.013013	0.0216517	0.0349165	0.0176776	0.019175	0.00717622	0.000274205	-0.00177858	0.00278317	0.00559506	0.006221	0.0148788	0.00801686	0.00932755			0.0110825	0.00834274	0.0329254	-0.00203392	-0.00249761	0.0305292
98	7.35	0.00296725	0.0112071	0.04137	-0.0215323	-0.0203007	-0.00846468	-0.0119595	-0.0074826	-0.0036985	-0.0258508	0.00431779	-0.0122538	0.00957964	0.00546208	0.005342	0.0195072	-0.00161913	-0.00582978	-0.00722587			0.00661219	-0.000849015	0.00100666	-0.000478936	-0.00291232	0.00728458	0.0132643	0.0338356	0.0162515	0.016717	0.00771546	0.000115514	-0.00141823	0.00114336	0.00336976	0.00489876	0.0132367	0.00775095	0.0112409			0.00887545	0.00669058	0.0304459	-0.00281785	-0.00311061	0.0327183
99	7.425	0.00264242	0.010251	0.0320405	-0.0188667	-0.0201058	-0.00651719	-0.0125574	-0.00867616	-0.00295638	-0.0235333	0.0039015	-0.012192	0.0051013	0.00490089	0.00389587	0.0169951	-0.00135104	-0.00705874	-0.00827061			0.00772852	0.0035236	-0.000290566	-0.000869915	-0.00434918	0.0023191	0.00670413	0.031002	0.0148473	0.0150132	0.00775424	-0.000312231	-0.00134427	-0.00102513	0.000634158	0.0035978	0.0117489	0.00656614	0.0112802			0.00696776	0.00488104	0.0269191	-0.00224844	-0.00350956	0.0352605
100	7.5	-0.000688711	0.00801313	0.0263468	-0.0157936	-0.0192188	-0.00524432	-0.0131701	-0.00891889	-0.00257405	-0.0204306	0.00351468	-0.0130495	0.00313099	0.00405717	0.0028528	0.0140212	-0.00112045	-0.00896726	-0.010458			0.00882535	0.00551312	0.000316499	-0.000949066	-0.00473053	0.00238973	0.00650691	0.0296627	0.0147573	0.0148558	0.00680608	-0.00188473	0.000163893	-0.00260313	-0.00134331	0.00240205	0.0101825	0.00499765	0.00953381			0.00567285	0.0042048	0.0241563	-0.000926333	-0.00282796	0.03443
101	7.575	-0.00367964	0.00520784	0.0252015	-0.0121116	-0.0176781	-0.00371231	-0.0135892	-0.0105332	-0.00301381	-0.0169049	0.00297716	-0.0130686	0.00414202	0.00405753	0.00204184	0.0109463	-0.00104938	-0.00889354	-0.0114119			0.00875935	0.00538089	0.00167339	0.000435572	-0.00344804	0.008078	0.0119216	0.02924	0.0148935	0.0162902	0.00428999	-0.00454803	0.000984524	-0.00445998	-0.00290891	0.00135554	0.00900317	0.00336495	0.00746229			0.00560256	0.00497148	0.0209478	0.00135106	-0.00205752	0.0327836
102	7.65	-0.00762739	0.00158364	0.0266789	-0.00855335	-0.0164379	-0.00417699	-0.0157274	-0.0122877	-0.00379097	-0.0122615	0.00217738	-0.0135642	0.00610323	0.0046943	0.00251076	0.00858376	-0.002279	-0.00786869	-0.0121244			0.00849135	0.00467936	0.00328331	0.00204999	-0.00203172	0.0136352	0.0170605	0.028205	0.0137547	0.0169902	0.00153934	-0.00720808	-0.000826143	-0.00592566	-0.00258932	6.56597e-05	0.00728469	0.00252899	0.00568115			0.00578157	0.00465628	0.019344	0.00201559	-0.00259684	0.0313703
103	7.725	-0.00939821	0.000802705	0.0263852	-0.00590187	-0.0157525	-0.00590775	-0.0171576	-0.0136272	-0.00533567	-0.00717089	0.00136022	-0.0145278	0.00796037	0.00527778	0.00309789	0.0071464	-0.00323527	-0.0056142	-0.0106725			0.0107766	0.00438214	0.00482142	0.00405267	-0.000691869	0.0166857	0.019905	0.025415	0.0118053	0.01625	-0.000584007	-0.0093891	-0.00374166	-0.00631245	-0.00230045	-0.000832067	0.0050782	0.00257838	0.00492268			0.00388218	0.00145214	0.0182054	0.0012785	-0.00358885	0.0307196
104	7.8	-0.00908408	0.000813235	0.0226012	-0.00359268	-0.0148525	-0.00703996	-0.0178492	-0.0123387	-0.00487035	-0.00231502	0.000401952	-0.0160009	0.00650701	0.0043363	0.00253559	0.0063008	-0.00441421	-0.00322151	-0.00855899			0.0114865	0.00358621	0.00503391	0.00489893	-0.000205158	0.0159206	0.0186668	0.021005	0.00872872	0.0150403	-0.00187291	-0.0111732	-0.00781824	-0.00701127	-0.00218171	-0.000971894	0.00371697	0.00166496	0.00485588			0.000890539	-0.00233231	0.0158243	0.00157282	-0.0036813	0.0313084
105	7.875	-0.00876496	0.000769289	0.0180076	-0.00221953	-0.01393	-0.0067866	-0.017497	-0.00573275	-0.000570561	-0.00102323	-0.000923277	-0.0186158	0.00321143	0.00228105	0.00108585	0.00424463	-0.00587606	-0.00151073	-0.00604396			0.0105751	0.00151659	0.00406077	0.00363075	0.00014849	0.0129872	0.0151973	0.0155873	0.0050666	0.013782	-0.00226678	-0.0118733	-0.0103189	-0.00656527	0.000174586	-0.000325925	0.00245969	0.000649137	0.0042288			-0.00212123	-0.00621699	0.0142517	0.00285587	-0.00241698	0.0306885
106	7.95	-0.00800853	0.00106151	0.0147383	-0.00152268	-0.0131565	-0.00332603	-0.0139876	0.00197527	0.00384747	-0.00140034	-0.00150149	-0.0202699	0.00247175	-0.000187789	-0.000801862	0.00165961	-0.00581988	0.000197012	-0.00309702			0.00698815	-0.00244287	0.00531744	0.00352075	0.00199865	0.0103386	0.0132609	0.0132377	0.00390112	0.0125679	-0.00304443	-0.0118841	-0.0109517	-0.00446947	0.0021908	0.00100166	0.00268187	-0.00102671	0.00251949			-0.00475641	-0.00909147	0.0134551	0.0052965	-4.01798e-05	0.0268078
107	8.025	-0.00653378	0.00147379	0.0116926	-0.000473499	-0.0118159	0.00235765	-0.00915614	0.00802556	0.00747356	-0.00108203	-0.00182552	-0.0204996	0.00302575	-0.00183016	-0.00229954	-0.000562923	-0.00598402	0.000825686	-0.00177207			0.00433494	-0.00388788	0.0072416	0.00447354	0.00389671	0.00955631	0.013276	0.0148224	0.00447417	0.0122551	-0.00418637	-0.0119912	-0.010836	-0.00302315	0.00353031	0.000693509	0.00337928	-0.00262143	0.000428398			-0.0052078	-0.00926675	0.0125384	0.00761773	0.00275095	0.0229593
108	8.1	-0.00493959	0.00196361	0.00859934	0.00114195	-0.00906957	0.00806466	-0.00303827	0.0118261	0.00962763	-0.00128411	-0.00157148	-0.0178389	0.00272867	-0.00247183	-0.0037112	-0.00243873	-0.00707664	0.00129407	-0.00132313			0.00497614	-0.0024104	0.00757322	0.0058159	0.00555689	0.00885442	0.0132012	0.0169017	0.00519166	0.0102768	-0.00538896	-0.0127409	-0.0100665	-0.00102286	0.00477141	-0.00146589	0.00212864	-0.00347456	-0.00201494			-0.00457075	-0.00870424	0.0118368	0.00786295	0.0034592	0.0192174
109	8.175	-0.00415532	0.000914082	0.00495208	0.00357131	-0.00562153	0.0137848	0.00394572	0.0115467	0.0083817	-0.000162499	-7.1901e-05	-0.0142962	0.00131216	-0.00301782	-0.0051033	-0.0027558	-0.00675262	0.00182509	-0.00143329			0.00855932	0.00138033	0.00892595	0.00666736	0.00670112	0.00777619	0.0127875	0.0174336	0.00548407	0.00721852	-0.00682402	-0.0138287	-0.00940833	0.00134674	0.00503612	-0.00437122	-0.000498514	-0.00388849	-0.00346944			-0.00434199	-0.00809174	0.0105313	0.00542784	0.00259454	0.0131994
110	8.25	-0.00446506	-0.00150716	0.00348471	0.00534671	-0.00252495	0.0152958	0.00679245	0.00800117	0.00630764	-0.000685904	0.000815432	-0.0108791	-0.00166704	-0.00399698	-0.00712016	-0.00223869	-0.00593738	0.00200995	-0.00344925			0.0124836	0.00396028	0.0111611	0.00687114	0.0076145	0.00761141	0.0119005	0.0146319	0.00411813	0.00457411	-0.007895	-0.0147057	-0.00977522	0.00382303	0.00548793	-0.00733777	-0.00326359	-0.0039648	-0.00370725			-0.00437595	-0.00724374	0.00788482	0.00274736	0.00234554	0.00765054
111	8.325	-0.00440372	-0.00291463	0.00555634	0.00504551	0.000214751	0.0135417	0.00788112	0.00514401	0.00485966	-0.0012879	0.000198885	-0.0104788	-0.00497657	-0.00545916	-0.00874514	-0.00137254	-0.00401037	0.00151494	-0.00535588			0.0127013	0.00316066	0.0125881	0.0064496	0.00787118	0.00750808	0.0111165	0.0103821	0.00198185	0.00122069	-0.00848278	-0.0150193	-0.0103496	0.00696719	0.00645892	-0.00861116	-0.00508467	-0.00393345	-0.00416256			-0.00484815	-0.00675056	0.00805621	0.00175486	0.00242899	0.00381839
112	8.4	-0.00322373	-0.00237621	0.0075388	0.00445629	0.0021229	0.0104585	0.00723827	0.00441975	0.00436982	-0.0020266	-0.000828742	-0.0107669	-0.00672653	-0.00739543	-0.00899056	-0.000197944	-0.00157636	0.00156785	-0.0052706			0.0112272	0.00206972	0.0152509	0.0058296	0.0074806	0.00811375	0.0104359	0.0062922	-2.52085e-05	-0.000421982	-0.00735626	-0.0134467	-0.0119134	0.00914361	0.00706205	-0.00788351	-0.0043645	-0.00439539	-0.00538354			-0.00449417	-0.00547174	0.00866994	0.00273996	0.00312487	0.0023926
113	8.475	-0.00126567	-0.000659524	0.00864182	0.00415149	0.0035453	0.0049774	0.00272035	0.00573438	0.00476685	-0.00279134	-0.00236306	-0.0105558	-0.00476015	-0.00800841	-0.0076933	0.00033493	6.29547e-05	0.00281405	-0.00418976			0.00933431	0.000643934	0.0170966	0.00505682	0.00620836	0.00847515	0.00889342	0.00449039	-0.00103886	-0.00017431	-0.00561643	-0.0118024	-0.0139703	0.00907567	0.006653	-0.00637575	-0.00219677	-0.00372577	-0.00628343			-0.00414718	-0.00431796	0.00608578	0.00373874	0.00279781	0.00411835
114	8.55	0.00142426	0.00141105	0.00667071	0.00360608	0.00463733	-0.000858183	-0.00248993	0.00721205	0.00424464	-0.00271266	-0.00314414	-0.00955554	-0.00223681	-0.00806557	-0.00583193	0.000349184	0.00132844	0.00472208	-0.00175159			0.00771121	0.000277644	0.013959	0.00474674	0.00593505	0.00600747	0.0056794	0.00578901	-0.000870534	0.000352088	-0.00497854	-0.0102496	-0.0142269	0.00808348	0.00622353	-0.00467225	-0.000693448	-0.0020554	-0.00628427			-0.0034441	-0.0030863	0.00161248	0.0029334	0.000663568	0.00517691
115	8.625	0.00207091	0.00137963	0.00206192	0.00246458	0.00404017	-0.00510558	-0.00548428	0.00660184	0.00268097	-0.00326255	-0.00302554	-0.00890684	-0.000898673	-0.00793598	-0.00403378	0.000348869	0.00194485	0.00631979	0.0014537			0.00740494	0.0014106	0.0118907	0.00483913	0.00619581	0.00278996	0.00174541	0.00484438	-0.00222187	0.00206716	-0.00461746	-0.00928742	-0.0143673	0.0067198	0.00616942	-0.00303645	-0.00010149	0.00026672	-0.00450664			-0.00378247	-0.00357554	-0.00328676	0.000542935	-0.00203019	0.00450267
116	8.7	0.00103097	-0.000632568	-0.00138477	-8.37761e-05	0.00237712	-0.00429078	-0.00413108	0.00205981	-0.000440495	-0.00281536	-0.00280055	-0.00776053	-0.002286	-0.00676948	-0.00138937	0.000610135	0.00301169	0.00658658	0.00344955			0.00612015	0.00101509	0.0113941	0.00404481	0.00678798	0.00187077	0.000707328	0.00040597	-0.00370449	0.00333088	-0.00480737	-0.0092807	-0.0120491	0.0052136	0.00524939	-0.00195785	-0.000267845	0.00315795	-0.001293			-0.00350183	-0.00382109	-0.00328776	-0.00215355	-0.00394524	0.00266168
117	8.775	0.000460113	-0.00180395	-0.00158742	-0.00339621	-7.30642e-05	2.37543e-05	-0.000316356	-0.00381015	-0.00329854	-0.00165527	-0.00201923	-0.0054893	-0.00396463	-0.00611384	-0.00136995	0.00142637	0.0040928	0.00454615	0.00281049			0.00403654	0.00078321	0.0103156	0.00269025	0.00631631	0.00326086	0.00229467	-0.00424395	-0.00402768	0.00250833	-0.00437242	-0.00727759	-0.00717287	0.0040232	0.00444356	-0.000438545	-9.01642e-05	0.00436291	0.000892715			-0.00185489	-0.00301873	0.00249868	-0.00226573	-0.00344447	-6.32735e-05
118	8.85	-0.000260744	-0.00171555	0.000404326	-0.00484977	-0.00129396	0.00310164	0.00315553	-0.00716001	-0.0037748	-0.000264869	-0.000945082	-0.0033199	-0.00304354	-0.00455065	-0.00111823	0.0023094	0.0046038	0.00172423	0.00175543			0.00184525	0.00052344	0.00952683	0.000483621	0.00355526	0.00625714	0.00500102	-0.00738688	-0.00325705	0.000580758	-0.00266962	-0.00479612	-0.00351503	0.00312877	0.0037744	0.001118	0.000980224	0.00380811	0.00172748			-0.00146583	-0.00287034	0.00947802	-0.00131837	-0.00185398	-0.00206145
119	8.925	-0.00102327	-0.00157534	0.00278396	-0.00497502	-0.00140291	0.0052195	0.00526438	-0.00714451	-0.00296923	-0.00112376	0.000551103	-9.23636e-05	-0.000958465	-0.00219913	-0.00122211	0.00238338	0.00435322	8.24939e-05	0.000522297			-0.000607362	-0.000697463	0.00703379	-0.00175276	0.00105353	0.00932916	0.0067823	-0.00832615	-0.00161711	-0.00111914	-0.000833572	-0.00206628	-0.000405144	0.002151	0.00280329	0.00174413	0.00155337	0.00240982	0.00165706			-0.000778351	-0.00192193	0.012317	-0.000438615	-0.000677394	-0.00247093
120	9	-0.00102682	-0.000820667	0.00362111	-0.0039451	-0.00185453	0.00281041	0.0038318	-0.00488716	-0.00177806	-0.00237632	0.00142128	0.00120071	0.00277744	-0.00152563	-0.00327022	0.00140927	0.00326439	-0.00190612	-0.00188341			-0.00147465	-0.000101706	0.00453551	-0.00207517	-0.000459208	0.00994211	0.00685213	-0.00545031	0.000115996	-0.00233025	0.000889986	0.000976523	0.00185183	0.00143367	0.00210739	0.00153771	0.00172792	0.00110735	0.00129854			-0.000439943	-0.00128948	0.00863177	0.00113868	0.000255939	-0.00135106
121	9.075	-0.00103408	-0.000625795	0.00215718	-0.00228954	-0.00121416	-0.000188181	0.00227683	-0.0028545	-0.000990752	-0.00257598	0.001515	0.00172918	0.004435	-8.8711e-05	-0.00179533	0.000142844	0.00127688	-0.0022467	-0.00151405			-0.00175074	0.000125952	0.00126435	-0.00133359	-0.000586197	0.00831976	0.00504322	-0.00241649	0.000657954	-0.00232821	0.00141398	0.0018254	0.00210488	0.000913093	0.00092211	0.00100208	0.00143185	0.000227438	0.000694542			-0.00106197	-0.00145619	0.00288427	0.00148732	5.07192e-05	0.000254833
122	9.15	-0.00110037	-0.0011355	-0.000302045	-0.00123423	-0.000951404	-8.1257e-05	0.00230129	-0.00198424	-0.000765045	-0.00119459	0.000597901	0.00106578	0.00235617	0.00152808	-0.000401097	-0.00106072	-0.00112639	-0.00123526	-0.000433033			-0.00163848	0.000216742	-0.00217521	-0.000558094	-2.81736e-06	0.00556265	0.00278287	-0.00165486	9.68213e-05	-0.00132312	0.000980954	0.0016451	0.00144817	-0.00021938	-0.000595535	0.000471263	0.00062945	-5.27598e-06	0.00032366			-0.00045488	-0.000752952	-0.000626299	0.00126964	-0.000225053	0.00176938
123	9.225	-0.000530482	-0.00118471	-0.000699369	-7.6035e-05	-0.000724149	0.000514353	0.00160082	-0.00128635	-0.000310854	0.000512272	-0.000149217	0.000580058	-0.000627213	0.00218323	0.000368916	-0.00183804	-0.0025502	-5.1443e-05	0.000262815			-0.00108365	0.000593619	-0.00408951	-0.000707815	6.08343e-05	0.00251056	0.00134757	-0.000244329	0.000138332	-0.000478759	0.000546799	0.001438	0.00109286	-0.00134044	-0.00176282	0.000326078	0.000226135	-0.000262614	4.78517e-05			0.000594822	0.000321445	-0.00120534	0.00115375	0.000185978	0.00139302
124	9.3	-0.000300829	-0.000998003	0.000235692	0.000527416	-0.00017768	0.0015014	0.000841232	-0.0011339	-0.000165684	0.00150621	-0.000204388	0.000423536	-0.00270188	0.00318549	0.00139201	-0.00179383	-0.00288052	0.000914057	0.00135803			-0.000903234	-0.000377178	-0.00439447	-0.0012636	-0.000494546	0.00050507	0.000342688	0.000916357	0.000367382	0.000193148	-3.91942e-05	0.000939834	-7.79944e-05	-0.0018444	-0.00238955	0.000490672	-0.000125824	-0.000649457	-0.000463165			0.00105519	0.00107682	-3.46597e-05	0.00103896	0.000422304	-0.000170569
125	9.375	1.08269e-05	-0.000517982	0.000913916	0.000718635	-0.000163107	0.00125367	2.4339e-05	-0.000904533	2.89289e-05	0.0012517	-0.000243839	-0.000530817	-0.00414946	0.00302249	0.000854036	-0.00122374	-0.00232418	0.000940031	0.00100406			-0.00106608	-0.00147587	-0.00300295	-0.00104712	-0.000695076	-0.000423962	-0.000112657	0.00144641	0.000324832	0.000642586	-0.000388912	0.000464962	-0.000937123	-0.00172782	-0.0020133	0.000340584	-0.000295635	-0.000615764	-0.000306593			0.000979641	0.00139918	0.000298909	0.000553721	0.000397357	-0.00151477
126	9.45	0.000311465	-5.70777e-05	0.00128931	0.000645935	-0.000191519	0.000419395	-0.000479577	-0.000200377	0.000378654	0.000263514	-0.000109284	-0.00065265	-0.00350621	0.00175698	0.000240515	-0.000649013	-0.00139335	0.000334212	0.000572496			-0.000757681	-0.00144295	-0.000911887	-0.00102151	-0.0005679	-0.00070477	-0.000454989	0.00164835	0.000327833	0.000712238	-0.000173023	0.000126348	-0.000587792	-0.001167	-0.00140291	0.000137829	-0.000185763	-0.000526886	-0.000193958			0.000581295	0.00104116	-0.000159451	0.000510598	0.000301399	-0.00124417
[truncated: 32 more columns]

## Sheet: Fig 1P
	2s	2s	1s	1s	0..5s	0..5s
Samples	Cued	Uncued	Cued	Uncued	Cued	Uncued
1	0.777778	0.638889	0.75	0.75	0.75	0.666667
2	0.777778	0.694444	0.75	0.833333	0.75	0.666667
3	0.722222	0.75	0.916667	0.833333	0.916667	0.75
4	0.722222	0.722222	0.833333	0.833333	0.833333	0.666667
5	0.861111	0.916667	0.916667	0.916667	0.916667	0.916667
6	0.722222	0.694444	0.75	0.666667	0.833333	0.833333
7	0.75	0.694444	0.75	0.75	0.916667	0.833333
8	0.694444	0.75	0.833333	0.75	0.833333	0.833333
9	0.75	0.694444	0.833333	0.75	0.666667	0.5
10	0.694444	0.833333	0.833333	0.916667	0.75	0.666667
11	0.75	0.75	0.75	0.75	0.75	0.666667
12	0.666667	0.75	0.75	0.666667	0.75	0.75
13	0.805556	0.611111	0.666667	0.666667	0.666667	0.75
14	0.638889	0.75	0.666667	0.75	0.75	0.666667
15	0.805556	0.694444	0.75	0.666667	0.75	0.666667
16	0.722222	0.722222	0.75	0.75	0.75	0.666667
17	0.722222	0.638889	0.833333	0.833333	0.833333	0.833333
18	0.694444	0.638889	0.583333	0.75	0.833333	0.583333
19	0.805556	0.75	0.666667	0.75	0.833333	0.75

## Sheet: Fig 2B
	Accuracy	Accuracy	Accuracy	Accuracy			RT	RT	RT	RT
	mCh	mCh	Gi	Gi			mCh	mCh	Gi	Gi
Samples	Sal	CNO	Sal	CNO			Sal	CNO	Sal	CNO
1	0.5	0.83333	0.83333	0.83333			0.593	0.61333	0.6195	0.88767
2	0.91667	1	0.5	0.5			0.73533	0.75117	0.65467	0.67483
3	0.91667	0.83333	0.83333	0.75			0.755	0.7006	0.88733	0.93567
4	0.91667	0.91667	0.83333	0.66667			0.684	0.614	0.8545	0.823
5	0.58333	0.83333	0.75	0.58333			0.54517	0.554	0.7135	0.648
6	0.91667	0.66667	0.83333	0.66667			0.8262	0.6662	0.6962	0.71233
7	0.91667	0.91667	0.91667	0.91667			0.56517	0.54433	0.65833	0.76367
8	0.75	0.91667	1	0.75			0.772	0.7668	0.72417	0.69467
9			0.91667	0.83333					0.74767	0.67117

## Sheet: Fig 2C
	mCh	mCh	Gi	Gi
Samples	Sal	CNO	Sal	CNO
1	18.4935	33.8995	16.0277	-38.4977
2	-10.2032	1.64189	24.6436	-23.2403
3	18.5313	23.2277	36.2228	-9.88049
4	38.721	90.862	39.1164	12.0292
5	24.6724	18.9019	24.1566	-25.2029
6	41.7198	-15.4135	-2.0157	-30.727
7	0.05898	17.7802	22.0056	13.4997
8	-11.1693	13.9657	9.48216	-16.8234
9			33.9501	48.15

[truncated: 95 more sheets: Fig 2E, Fig 2F, Fig 2G, Fig 2I, Fig2J, Fig 2M, Fig 2P, Fig 2R, Fig 2N, Fig 2Q, Fig 3B, Fig 3C, Fig 3E, Fig 3H, Fig 3K, Fig 3L, Fig 4B, Fig 4C, Fig 4D, Fig 4E …]
